# Supplementary material for: Variance decomposition of protein profiles from antibody arrays using a longitudinal twin model
Source: Proteome Sci. 2011 Nov 17;9:73. doi: 10.1186/1477-5956-9-73 (PMC3247853; doi:10.1186/1477-5956-9-73)
Supplement: Additional file 3 — Pre-processed data. The csv file contains pre-processed intensity values for all antibodies across all samples. [file 1477-5956-9-73-S3.CSV]

plate	position_on_plate	twin_id	twin_pair_id	zygosity	visit	h	m	env	cv	iv	ttrhpa002550	cfbhpa000951	cfbhpa000952	c7hpa001465	f12hpa003825	c1qahpa002350	ptprchpa000440	serpinc1hpa001816	tfhpa001527	bchehpa001560	apohhpa001654	f13ahpa001804	cfbhpa001817	cfbhpa001832	il18hpa003980	lamb1hpa004056	ltfhpa001833	c17orf75hpa004061	cphpa001834	serpinf2hpa001885	il12ahpa001886	fgbhpa001900	fgbhpa001901	aiphpa004063	cpb2hpa004146	cd4hpa004252	acpphpa004335	kif2ahpa004716	cpn2hpa004732	tnfrsf1bhpa004796	a2mhpa002265	h6pdhpa004824	usp13hpa004827	rad17hpa005448	tfhpa005692	jtbhpa006514	me1hpa006493	pros1hpa007724	pogkhpa007838
1	2	247	246_247	MZ	1	59	42	118	89	179	214.8744	221.9419	277.278	476.7027	244.2339	161.2657	120.1356	801.3763	215.3358	78.52893	145.6317	115.4284	32.71443	23.62	22.44028	13.26076	61.88446	5.314669	7.197601	1648.916	62.26099	47.76472	21.90064	114.6954	100.2763	137.6358	27.89069	30.40522	82.21463	17.60429	166.6489	15.7908	8.380651	40.53773	23.1185	12.28621	71.73925	32.67497	27.94757
1	3	190	190_191	MZ	1	31	18	61	44	87	231.4789	248.2675	299.4455	639.4434	190.7054	186.9838	118.6862	869.5874	209.3699	130.1673	149.4197	154.7289	30.91534	21.33661	23.95128	11.50047	62.57092	4.621482	15.63328	1635.888	31.65849	46.90468	34.72744	114.1775	99.85478	131.2739	29.03604	29.53594	53.79672	18.45243	179.3677	15.97798	22.07813	29.653	28.65955	12.32095	66.9232	34.01311	24.61966
1	4	167	167_168	MZ	1	22	12	43	29	57	214.8744	212.9831	273.6961	420.6237	247.5353	160.8889	101.439	833.1572	203.7283	72.19256	137.3944	192.2948	33.58503	24.31859	22.8019	14.86804	62.06314	6.22015	11.41048	1595.62	43.97579	35.933	24.93229	114.8065	122.4703	139.5186	25.30147	27.15638	53.24066	20.48639	169.5109	15.49651	19.18281	39.1503	28.12046	13.37228	71.18104	31.7491	15.69031
1	5	280	279_280	DZ	1	70	98	140	104	208	215.1276	209.0026	272.2361	463.9981	216.3838	198.2017	107.5233	813.8452	220.6528	95.11327	141.6532	187.6507	33.38671	24.05812	24.37049	11.10681	64.12115	4.702576	12.52167	1455.093	52.7991	37.32595	27.8827	114.968	120.1948	126.4219	31.8627	28.67801	69.27922	15.69161	166.8235	21.63034	13.20162	39.95401	24.77905	15.00945	68.80888	32.7677	19.24781
1	6	156	155_156	DZ	1	19	72	38	26	52	209.4689	280.0115	300.515	528.9655	172.6441	212.8739	122.646	935.3208	206.9414	161.3786	148.492	254.5474	30.7387	22.36444	19.40691	11.28879	62.1366	4.823718	16.75786	1472.314	75.86593	45.61968	23.93764	114.3415	111.6708	126.7854	30.53601	26.65089	62.98697	8.845886	166.5643	22.80115	15.15217	38.76694	29.49577	11.40551	66.35236	32.2995	25.33958
1	7	236	236_237	MZ	1	54	37	107	81	161	203.7174	239.8197	284.851	479.4724	118.3428	183.4643	121.2498	873.5219	213.876	110.4454	142.3772	209.4889	32.70897	23.38282	8.793296	13.68252	62.62383	4.229012	9.729368	1503.63	28.58669	47.0621	34.18474	115.1496	85.64336	125.089	26.71205	26.93097	64.80479	17.06312	157.443	14.2242	16.81791	46.55599	28.04992	13.7198	61.59331	33.07103	16.11151
1	8	134	133_134	MZ	2	8	7	16	14	28	196.23	217.5291	271.5905	386.9378	152.4577	175.6775	108.9773	891.6594	213.289	104.5943	140.1095	278.3181	33.66224	24.82858	14.14533	8.333825	62.89385	2.602945	13.58775	1367.004	50.26131	38.16212	40.05506	114.89	69.09814	126.102	27.51779	30.03649	45.00709	20.69432	157.4769	13.56144	13.57917	44.35985	27.84172	13.09073	63.03718	34.08914	15.49553
1	9	184	184_185	MZ	1	28	16	55	39	77	214.8744	216.915	283.4885	414.4947	150.3617	160.1193	104.1457	805.3839	209.4227	91.00206	148.716	143.8269	32.26332	23.2097	19.09434	7.082117	61.91721	4.109388	13.3006	1646.698	35.25046	35.88077	37.50791	114.5965	103.1501	125.0176	26.37433	27.47381	29.57566	18.75907	169.0417	18.95599	20.61695	42.11184	23.87516	12.38063	63.00233	31.8096	22.12165
1	10	229	228_229	MZ	1	50	33	100	74	148	214.74	233.7522	282.693	352.8157	236.9209	198.9687	109.744	844.467	209.6431	50.78395	139.0885	95.64724	32.54457	22.73838	24.22897	10.67705	63.14591	6.323214	11.60379	1489.388	25.93714	39.57603	16.87058	114.965	124.3061	135.1024	23.26474	28.8002	58.03202	13.61664	171.4244	21.22654	22.1621	35.81499	30.45598	13.09731	70.36887	33.13339	12.85485
1	11	247	246_247	MZ	2	59	42	118	90	180	214.8744	223.993	277.2406	412.3979	179.1895	191.0131	117.5581	804.181	212.6497	77.33897	146.4284	100.147	32.68653	23.01618	21.47095	6.468424	61.7574	5.18493	7.429151	1621.192	58.27979	45.10695	21.12663	114.6581	104.0788	128.9009	30.51891	28.30695	81.68847	9.088465	172.1988	24.55181	18.75473	39.00258	23.58817	12.32585	66.99828	31.56256	30.12375
1	12	123	123_124	MZ	2	3	3	5	6	10	214.8744	203.3007	270.4901	464.8237	162.0058	206.6858	116.3478	793.1949	216.409	70.60485	138.6449	90.67055	33.67653	23.81948	20.39587	9.602301	63.10594	3.404384	13.14466	1563.458	54.69494	49.01718	13.37428	114.7524	118.1333	125.7265	29.30878	26.31154	65.60081	17.81942	169.422	19.05202	16.4674	30.16022	21.74535	13.15199	66.46703	32.76841	22.95304
1	13	168	167_168	MZ	1	22	12	44	29	59	214.5936	202.579	273.0429	412.2422	199.6049	166.5859	103.6357	854.9208	205.4935	99.36285	136.8898	158.9473	33.936	24.09314	20.67106	7.05755	61.71772	4.674829	12.65514	1561.135	58.34743	37.62915	21.59034	114.8277	79.42719	122.4229	34.47826	28.05356	29.26012	7.965316	171.7625	18.25032	18.77253	29.38357	25.89161	13.42511	65.75779	32.89483	23.33525
1	14	235	234_235	MZ	2	53	36	106	80	160	210.1401	228.1749	282.9123	384.05	231.6979	193.8092	117.1732	826.1835	211.219	52.91402	141.9601	138.6864	32.51234	23.07237	14.82061	10.90836	62.214	5.1161	13.01772	1690.496	60.2913	44.30318	24.63756	115.2766	124.3892	131.1393	27.67652	27.35191	69.47895	15.84249	165.1166	16.37781	21.40421	45.5504	26.38422	12.96115	65.74275	32.25412	19.23092
1	15	277	277_278	MZ	1	69	49	137	103	205	198.5777	219.4243	276.7802	385.2201	236.123	202.8483	107.5384	843.3153	214.8308	48.20253	132.0065	119.8705	33.06153	24.21364	23.7589	11.17741	63.1887	3.677285	10.83707	1611.542	76.7713	39.05132	28.02753	114.6064	66.57414	124.8747	32.65879	25.52706	67.53002	15.90686	157.9995	15.7387	3.575192	34.25088	26.39219	13.29216	63.97232	33.59969	13.7849
1	16	185	184_185	MZ	1	28	16	56	39	79	206.8974	231.7941	279.1741	422.8394	153.9122	132.0525	117.5557	753.0354	212.3164	38.50669	136.3597	147.0824	32.32708	23.69653	20.47753	10.80372	62.98512	3.751649	10.55355	1795.622	36.63848	42.75105	21.97722	115.11	91.75571	128.2018	25.60176	27.11179	50.52373	19.75137	159.1441	24.19731	5.886623	49.35535	23.94922	12.95721	64.23143	32.78324	19.82884
1	17	207	206_207	MZ	1	39	25	78	58	116	219.4683	220.8903	282.8192	397.1483	198.9221	208.6889	112.502	778.4382	219.4281	123.3267	146.1196	178.733	32.0801	22.75337	21.30568	11.5989	64.54943	3.882661	13.63023	1793.295	71.0601	42.79068	37.72803	114.4967	69.81729	124.5926	28.62878	26.86526	120.4231	20.31089	173.7327	16.76569	10.73451	42.7717	26.17312	12.41847	68.15534	32.98145	20.90373
1	18	211	210_211	MZ	1	41	26	82	60	120	184.1265	226.4641	269.399	441.5928	249.2768	134.8627	112.802	892.6744	225.3319	54.9797	132.9794	93.71564	34.26023	25.67206	22.31798	12.04031	63.55279	4.197948	10.8428	1497.767	65.78103	42.1702	24.34115	114.7889	122.2618	124.2245	27.24787	27.83027	49.29582	16.16741	148.3648	14.07026	14.1119	40.22552	24.49909	14.1804	67.08493	33.22308	18.36882
1	19	204	204_205	DZ	1	38	83	75	57	113	205.5185	234.5302	284.959	463.8883	181.58	203.7868	121.4342	819.0509	221.1336	82.26924	135.2236	86.90944	31.94312	22.21708	25.70357	11.64227	62.83132	5.512967	13.29226	1678.269	72.75716	49.55469	16.65009	114.479	91.5873	129.6361	32.31383	29.65184	85.23549	17.34706	159.5394	23.20718	12.54572	38.09958	26.64523	11.65679	73.33941	32.06191	29.73935
1	21	129	129_130	MZ	1	6	5	11	10	19	207.5484	211.3095	270.5659	394.9673	211.2769	138.9254	102.5961	856.6498	209.6823	103.0342	137.2869	161.0006	34.69907	25.39948	13.87391	14.84304	62.9309	4.42496	11.05114	1381.851	37.0611	37.20552	33.81156	115.3913	87.74065	127.2421	27.50462	28.97232	61.68319	18.26117	167.1221	14.22473	7.729734	46.0476	25.87776	15.09105	62.68086	33.08006	23.43065
1	22	132	131_132	MZ	1	7	6	14	11	23	215.7682	243.4037	290.413	402.8271	218.5222	196.5237	115.9239	818.226	211.4049	88.26355	142.1854	159.5295	31.57699	22.03265	6.958131	12.37395	62.73362	5.034284	12.47657	1534.035	64.66683	46.88528	29.81891	114.0829	126.1091	132.6452	28.67262	29.51582	71.20791	17.29266	171.6859	25.3413	20.70457	47.22661	28.84341	15.90379	66.24486	33.60901	22.1295
1	23	285	285_286	MZ	1	73	52	145	107	213	206.8623	200.9418	267.7147	437.9228	137.6559	204.4252	105.0414	882.999	214.9913	57.41376	139.4004	132.9024	33.75525	24.81048	11.86391	6.941822	64.86477	4.29679	10.81948	1374.055	60.17915	38.7959	26.16175	114.6341	69.4165	126.8175	34.20372	28.4353	53.15311	23.03386	166.035	24.38707	9.726766	36.50691	24.89036	12.95875	70.14587	35.17733	14.3416
1	24	141	141_142	MZ	2	12	8	23	19	36	210.0908	247.104	289.7797	358.6354	255.502	190.1372	104.3466	825.3542	215.8038	87.91325	142.3436	185.2284	32.46485	23.08352	20.61247	15.7034	60.83393	4.937075	8.82632	1481.559	63.17499	37.6638	37.02076	114.8605	71.3942	130.5348	30.1931	25.8557	63.20154	23.54471	166.6804	21.81367	7.115139	52.45094	21.41006	13.35671	59.0494	32.05643	11.44971
1	25	284	283_284	MZ	1	72	51	144	106	212	217.0471	225.1262	286.7065	440.7291	218.2582	192.0721	117.9399	846.045	207.0486	103.0439	145.5489	123.5146	32.04216	21.98495	33.23537	13.98547	62.21726	7.14058	13.64586	1557.636	68.49182	47.49423	26.69357	114.4268	134.6391	144.7065	28.22751	27.18783	66.12486	17.18986	170.3151	16.22659	24.13912	42.92577	28.11219	11.98793	74.28049	32.15998	22.77908
1	26	232	232_233	MZ	1	52	35	103	77	153	216.5348	255.7799	293.2827	491.0154	181.8471	187.2776	115.0052	811.562	219.8777	70.40145	140.1913	159.0148	31.64739	22.69461	15.83148	7.946179	62.99811	3.62866	15.28407	1576.169	56.03764	44.54161	37.00325	114.2664	111.4768	120.1134	25.76831	29.1015	85.3571	19.56637	166.3748	19.51833	7.373635	46.01489	26.55552	12.21993	65.02678	33.30127	23.14677
1	27	279	279_280	DZ	1	70	97	139	104	207	205.8902	215.3439	276.7398	270.0418	239.9453	232.6667	112.9567	796.8023	208.8593	58.74479	140.894	150.8722	33.16474	23.87386	23.3195	14.66833	62.80093	4.807834	11.35168	1493.791	30.3229	41.42182	22.00014	117.5934	98.36801	117.6981	31.4564	26.97068	67.168	16.42614	164.6922	20.64382	17.11902	30.27919	26.19395	13.63078	65.54708	32.5715	25.48586
1	29	152	151_152	DZ	1	17	68	34	24	48	195.986	244.5799	287.2495	361.9221	106.097	209.5367	128.8354	798.7411	214.1865	123.0831	141.3986	194.6376	32.25915	23.48812	17.57707	12.58345	63.74059	5.037276	11.68264	1310.952	80.37187	48.19616	20.14546	114.405	123.9475	124.8823	27.44941	30.40656	2.116311	18.7502	158.2455	22.24459	21.93738	43.56183	25.86902	13.48443	68.77149	32.57136	16.2803
1	30	137	137_138	DZ	1	10	61	19	16	31	221.0356	228.599	285.2658	396.5601	126.8075	206.1604	110.0129	826.9434	216.9336	135.3553	141.3986	144.239	32.46821	23.15813	18.38349	11.70776	61.21098	3.987788	18.12447	1652.904	25.62358	40.41954	34.57504	113.9976	119.0676	128.9879	32.71761	30.18204	67.34311	13.97787	177.2179	25.11692	7.201013	39.26493	25.70398	11.68419	69.00494	32.66108	17.1104
1	31	185	184_185	MZ	1	28	16	56	39	79	205.9341	234.1376	283.2014	375.6897	238.0977	149.5651	117.2416	780.6528	208.6306	42.50419	141.369	141.3268	32.15854	23.97465	20.30117	11.82286	62.14891	4.492678	9.855759	1788.2	44.08826	44.06435	26.45709	115.1345	85.19872	127.0401	32.63303	27.21318	52.15271	8.596513	155.5937	24.91263	20.65672	32.9883	25.69385	12.9582	67.31622	33.96539	15.49856
1	32	273	273_274	DZ	1	67	95	133	100	199	221.7729	236.47	291.6879	446.2023	195.1917	202.6781	117.9353	798.5158	214.599	43.12489	145.5521	160.1784	31.9434	22.36807	18.90351	13.34183	63.36847	5.340453	13.84608	1565.654	73.317	44.75438	26.69357	114.1536	64.88634	131.196	30.70077	28.11585	75.93518	13.75565	169.9154	16.12174	21.06491	34.01246	29.04744	11.48516	64.8816	33.1554	18.24846
1	33	234	234_235	MZ	2	53	36	105	80	158	208.578	212.3551	285.8052	397.0562	237.0371	217.0339	122.3416	793.3455	217.3598	73.37552	143.5568	189.4324	33.06374	22.59947	17.99095	12.90942	64.0437	4.707421	16.34359	1876.401	60.9391	46.56049	25.90128	114.8022	112.8751	127.9019	28.82699	30.17422	72.00763	15.88384	171.4494	24.69422	11.77513	40.66953	26.10095	12.85871	70.45051	30.02191	22.73254
1	34	261	260_261	MZ	1	66	47	132	99	198	215.1161	244.2869	296.3144	397.4744	261.5176	199.8174	119.4313	763.7475	213.889	104.9028	146.0819	137.3614	31.20364	22.11436	20.68816	6.543377	64.17808	4.009401	11.47267	1661.623	43.08029	39.03017	11.75396	115.1392	115.091	125.0957	28.86989	26.01282	40.40335	23.34834	168.6907	21.97686	21.96997	33.6089	26.6693	13.47532	64.28158	33.85358	24.63518
1	35	180	180_181	MZ	1	26	15	51	36	71	227.583	250.3187	301.7256	428.5418	268.2847	211.3973	114.196	793.2943	218.1279	98.16174	140.2437	192.1139	30.74189	21.709	25.80519	6.499028	63.88478	4.288524	11.70257	1562.292	39.45997	42.94645	26.82544	112.7126	119.5181	127.0956	29.9499	25.61436	0.9621483	7.73643	177.833	21.30889	22.45702	30.3574	32.39561	15.62225	65.85636	32.81433	29.73375
1	36	183	182_183	DZ	1	27	80	54	38	76	214.4239	225.0344	287.2269	456.5706	295.9994	200.8687	113.1021	812.5364	215.4418	110.6826	140.1049	69.16896	31.89584	22.60847	26.88466	6.240416	63.89959	5.759007	13.19749	1579.231	62.1586	43.8483	28.13516	114.7349	114.8237	137.1078	33.91985	27.26237	40.29546	7.941172	169.8689	16.66128	16.83007	38.55141	26.18221	11.78229	72.77386	34.76514	16.81
1	37	294	293_294	MZ	1	77	56	154	111	222	203.2034	228.5959	283.5332	348.1343	209.2582	183.5417	103.1394	849.6676	197.0102	89.15442	141.1998	135.8612	33.21034	23.30902	25.59656	6.285639	61.25585	6.372254	10.96941	1547.466	69.8784	37.29512	12.78323	114.8608	117.7804	135.6952	28.12416	28.36788	59.09125	19.37592	165.7181	13.25493	22.96742	31.27281	27.42845	14.63553	68.88505	33.38289	17.53117
1	38	139	139_140	DZ	1	11	63	21	17	33	211.408	232.3655	283.0488	425.6133	243.7736	196.8784	102.9326	870.8468	217.2079	100.1284	138.4387	133.904	32.15854	23.74628	17.60135	14.55295	63.70621	4.657536	10.40061	1481.973	35.35822	37.28333	29.84766	114.9102	79.54823	120.2107	24.78265	30.66038	56.03468	22.80054	168.5054	14.72731	8.715989	47.64176	25.42288	15.17933	66.17419	30.1742	10.92972
1	40	256	256_257	MZ	1	64	46	127	97	193	226.8933	195.0105	265.9601	379.3066	269.7632	201.0721	113.9832	766.8569	219.7245	94.00587	142.9096	158.7505	33.31306	23.84649	25.53562	13.98133	64.25948	4.548745	12.98001	1716.725	29.50625	43.51861	32.4978	114.7329	130.7444	132.5483	26.79379	30.59773	57.15681	18.73021	178.274	18.04385	20.108	41.52335	22.44826	13.16981	67.24619	33.48388	15.51293
1	41	168	167_168	MZ	2	22	12	44	30	60	213.216	215.6594	279.2347	403.2563	174.4829	180.8213	103.6063	824.0864	205.1568	117.8923	139.5008	198.7781	32.9029	23.54827	23.92743	6.96326	62.32621	6.177873	11.83654	1535.266	60.59634	36.38392	23.72621	114.6629	87.49968	135.7253	25.97939	27.05995	70.38287	14.05617	166.9535	18.89336	23.24805	42.23256	26.35954	13.36059	70.40761	32.78324	28.35554
1	42	123	123_124	MZ	1	3	3	5	5	9	218.5585	208.3704	276.1899	491.3217	153.2768	239.9445	118.9315	839.6542	223.1222	82.21698	141.3986	111.5095	32.89532	23.14086	30.21334	8.301432	62.70019	6.980764	11.19703	1494.674	48.0715	47.09791	13.81992	114.4932	86.88454	146.3542	30.25561	27.04477	71.34403	7.837322	174.7369	20.72604	10.69249	37.89807	25.68633	12.70852	75.97372	32.62554	33.38269
1	43	158	157_158	DZ	1	20	74	40	27	54	211.407	235.9445	285.1433	488.4865	245.0357	198.9687	106.7396	900.2211	214.5506	49.59322	137.3229	173.8989	32.29329	23.33441	17.8722	11.53792	62.88146	5.474407	10.71602	1438.871	70.49062	37.67033	29.03358	115.142	98.59316	131.3958	28.18508	29.70275	45.00716	7.302269	172.9628	22.62044	10.52329	33.25822	25.4939	15.97277	71.55362	32.2059	29.18659
1	44	212	212_213	MZ	2	42	27	83	62	122	202.0276	229.4373	275.3925	317.8576	226.1075	172.7094	105.5521	857.3214	205.7129	43.58451	140.4827	119.5563	33.10242	24.05605	19.32817	6.799171	60.05039	4.561716	9.202187	1500.76	49.02756	38.29939	23.65219	115.3648	109.1513	130.9957	25.14694	31.12377	64.49185	10.46354	155.8257	24.19794	22.92171	35.03649	24.49283	14.86037	69.1605	32.78324	22.70542
1	45	181	180_181	MZ	1	26	15	52	36	73	226.0577	234.2841	292.6764	395.6923	227.8271	233.4764	124.7781	812.3193	215.1024	108.1861	141.6642	212.8531	31.08992	22.01819	18.8521	9.084885	63.02268	5.447158	10.92277	1562.292	43.02409	51.09753	30.20956	114.09	85.26991	130.3161	28.62686	27.77858	110.2456	16.9304	175.0547	11.71927	7.842532	39.87088	32.20796	11.03351	65.81418	32.50364	19.27198
1	46	254	254_255	MZ	2	63	45	125	96	190	228.5812	232.4457	290.419	353.0078	225.7155	288.8638	109.3127	783.8483	212.2336	96.22882	147.4157	166.9609	31.14664	21.72468	26.24763	11.01033	62.86766	5.762641	12.27839	1718.922	87.39715	41.6233	17.54959	114.767	121.2233	137.1308	27.5028	27.85888	88.2751	10.27151	181.3168	21.15657	25.8462	28.96885	22.15792	12.37027	75.15086	31.53815	36.97763
1	47	231	230_231	MZ	2	51	34	102	76	152	210.215	217.0053	273.3228	438.1942	256.5571	186.3069	110.032	859.4418	215.4528	84.98172	137.3269	113.0735	33.45917	24.01114	17.67424	14.63282	61.45829	3.889228	12.1853	1388.165	58.9226	41.35433	30.82233	114.6341	85.06238	130.0835	28.05536	29.84395	42.47483	14.63548	164.976	16.28418	12.97823	44.23353	24.5784	13.63532	63.02761	33.62524	26.38276
1	48	278	277_278	MZ	1	69	49	138	103	206	214.5199	228.9255	283.9022	452.695	174.2305	197.2366	114.5606	781.925	222.112	105.5812	136.1917	165.9093	32.34879	22.87949	15.49296	13.17442	63.70749	3.961139	13.31552	1595.413	71.10303	39.55614	26.67706	114.6674	77.16002	116.9203	26.64665	27.52499	58.48802	22.73331	164.4422	19.174	8.050712	37.76746	27.44048	12.56576	58.46642	34.1183	19.67891
1	49	175	174_175	MZ	1	23	13	46	31	63	224.5385	232.4457	311.546	159.1785	279.1717	272.9504	114.7709	691.5618	216.6724	129.033	160.6597	162.1992	30.23373	20.29423	33.47769	11.68882	65.98109	10.38396	16.79958	1863.714	80.34196	29.02146	0.0132967	115.1445	97.34019	161.8726	32.31493	28.82892	130.4912	9.107608	177.2517	17.72379	23.96328	33.70493	35.45978	12.12535	85.46325	32.11306	19.51674
1	50	285	285_286	MZ	1	73	52	145	107	213	208.742	204.8648	265.4418	437.9303	184.2621	189.5878	104.7135	824.1979	213.8025	70.99993	139.7875	129.8144	34.03844	24.78644	13.2646	15.41092	64.58735	4.129475	9.496843	1434.373	61.02183	36.22796	18.10455	114.9947	114.7815	132.3982	25.50339	26.69379	64.10789	14.15862	170.5683	20.3527	17.80428	31.84454	25.26517	14.5935	70.89035	33.22138	26.22059
1	51	181	180_181	MZ	2	26	15	52	37	74	226.5443	235.1656	294.4595	372.8823	194.2418	228.7435	122.3547	824.1979	206.445	117.2199	146.7339	183.0118	31.35962	22.12062	24.36546	11.75914	61.93093	5.604074	12.09042	1615.654	48.76319	49.6139	26.41726	114.1285	98.96185	130.4092	28.05018	29.49182	107.2697	9.990823	176.8707	16.88221	19.77753	38.31267	33.98082	11.71399	71.12194	32.48906	19.21899
1	52	244	244_245	MZ	1	58	41	115	87	173	213.3679	243.7116	297.1592	452.6584	210.3563	243.849	117.1651	839.9871	216.0577	96.52836	135.6401	163.3212	31.67748	21.82247	14.19032	12.78529	64.04201	4.350573	11.88168	1602.031	26.08494	40.3958	16.88682	113.991	116.7465	125.6605	30.22045	28.92562	57.1552	8.521011	170.218	18.7786	20.94822	39.94865	26.76064	12.13957	64.72238	31.48819	26.46068
1	53	127	127_128	MZ	1	5	4	9	8	15	210.7353	215.3662	280.746	435.4673	165.2954	202.1858	115.0699	801.4293	208.5856	97.56344	132.4413	114.3011	32.66082	23.39499	16.13309	12.8715	62.88504	4.043508	15.17107	1673.567	78.95348	45.07703	22.15103	114.2141	66.76128	130.8809	27.77698	27.73101	45.49427	19.09483	168.0398	19.7883	17.78333	46.25121	25.35941	12.24163	66.48236	31.8967	16.57584
1	54	124	123_124	MZ	1	3	3	6	5	11	228.9333	202.4904	278.4124	426.6677	165.2846	242.0266	114.479	832.2324	207.8542	101.3376	140.1832	140.0376	33.00306	22.41439	28.22192	15.35404	62.57047	6.879776	11.71981	1505.815	47.42388	44.30852	18.25375	114.517	99.32699	134.6543	27.50905	28.19811	87.31564	16.23143	185.0628	20.97973	9.645134	44.92101	29.99728	13.52083	75.15378	32.46629	19.55494
1	55	281	281_282	MZ	1	71	50	141	105	209	211.1028	246.2025	285.5689	469.9349	213.6729	198.2722	102.3301	855.2191	214.9135	131.4507	143.4119	212.5902	32.1693	23.22352	18.24256	12.83425	62.77877	3.737207	12.26636	1515.092	40.07968	36.76334	38.4687	114.5849	75.06634	121.1549	25.93312	29.00574	81.98993	16.38849	171.08	15.60717	21.3307	39.33379	24.11447	12.58351	61.28769	32.36299	19.72725
1	56	134	133_134	MZ	1	8	7	16	13	27	196.7825	223.1401	261.7537	451.3596	86.09328	137.5085	108.5402	892.385	219.5396	95.43171	137.4356	248.2838	35.10163	27.02442	6.555511	14.91457	62.61385	0.9916468	13.36062	1144.519	50.32489	38.09385	61.58374	114.6341	88.65015	101.6969	26.26277	31.70866	33.73812	21.61972	143.8676	15.91542	5.913812	44.75648	24.40871	13.00202	48.23954	35.41579	12.14887
1	57	138	137_138	DZ	1	10	62	20	16	32	206.797	209.9533	270.2065	418.2636	229.8488	188.1143	101.3148	878.6473	209.9873	93.01691	136.485	208.5059	33.64362	24.92954	27.50953	15.10699	62.15277	5.336405	9.749332	1402.155	83.4646	34.12304	27.85247	114.8167	110.0769	120.0557	22.90781	31.97519	77.21159	21.83254	166.5869	12.73326	11.16501	44.32478	24.72638	14.32248	59.57396	32.95745	21.20835
1	59	157	157_158	DZ	1	20	73	39	27	53	219.5215	258.6016	299.296	472.946	191.2855	227.7459	128.531	821.7582	226.4758	171.1154	137.6602	199.8543	31.63155	21.2554	14.62607	9.494621	64.38544	3.002873	20.80696	1577.188	72.06757	50.49912	24.10251	113.6458	73.44135	118.1912	27.89052	25.57906	69.48669	12.65062	172.6454	18.12726	14.15469	35.79995	28.14878	8.82048	60.66945	32.31252	15.93294
1	60	259	258_259	DZ	1	65	94	130	98	196	214.8928	252.9022	296.8264	447.125	216.1468	248.5848	115.678	801.4327	213.4502	135.8248	141.881	194.0881	31.35549	21.64811	23.76155	7.102542	63.47815	4.803155	12.77449	1741.375	58.29379	42.1874	20.47901	114.7936	115.0425	128.1591	32.44884	27.71956	94.618	17.08844	169.6283	16.70584	8.506536	36.18042	26.00898	13.6902	68.316	32.53101	25.07806
1	61	218	218_219	MZ	1	45	29	89	66	131	211.8507	213.3745	273.8119	408.9899	225.4054	155.3421	107.2308	813.3999	223.473	87.26778	136.6971	174.0397	33.24737	23.94563	10.74088	14.84497	64.04803	4.514285	11.34357	1520.457	48.07355	38.66579	30.59927	114.4221	72.98334	119.9489	28.57828	27.18493	69.59422	20.46125	171.871	13.34119	20.31942	41.09083	20.37391	13.82543	67.27888	33.79209	20.58891
1	62	220	220_221	MZ	1	46	30	91	68	135	231.2114	214.9567	282.8819	422.8221	209.6889	163.341	112.1407	787.2913	199.9138	91.19099	140.2982	144.41	32.15892	22.46998	25.93991	7.956734	62.03751	5.579395	12.81356	1726.343	29.86078	41.71201	24.60967	114.5918	109.8377	127.8281	28.49715	29.25151	71.50114	14.6592	174.1445	25.00091	11.99156	41.49803	28.36478	12.72309	67.88995	32.78591	25.79681
1	63	122	121_122	MZ	2	2	2	4	4	8	225.1759	236.2718	294.6162	435.7339	234.5251	250.9237	114.4501	775.5489	215.2967	126.0205	134.2439	167.5603	30.87915	21.49227	17.48355	13.67953	63.6428	4.837389	14.87665	1847.232	61.43572	41.50194	26.8177	114.4446	118.3861	129.4208	33.02723	28.47485	74.7846	19.35752	177.2431	21.52114	13.63322	49.11889	27.5392	13.33461	66.25914	32.42227	23.94897
1	64	180	180_181	MZ	2	26	15	51	37	72	219.4053	245.3201	291.2091	371.1257	270.9888	208.546	114.3914	824.1979	213.2877	118.5711	145.3722	222.8573	31.34768	22.50759	13.28021	14.1434	62.79393	4.870091	13.43532	1451.871	45.19588	43.57078	33.4656	114.1882	108.7728	120.1589	27.08546	29.16221	86.79034	18.30094	172.4378	12.16394	7.45085	42.66834	32.13663	15.42676	70.35974	33.16692	19.80834
1	65	216	216_217	DZ	1	44	87	87	65	129	218.7817	237.7329	291.0299	391.3215	142.5809	212.8297	113.1677	862.6956	223.6776	153.8544	143.1679	222.0085	32.15854	22.31192	10.42841	13.36825	64.10299	2.544561	16.48295	1325.126	36.12903	41.54232	33.06645	114.0049	107.8788	103.6645	26.21306	28.09311	72.55519	17.31354	174.4992	20.81524	13.1246	45.72198	25.1044	12.72539	53.64901	33.48998	17.00226
1	66	206	206_207	MZ	1	39	25	77	58	115	224.8022	225.245	284.0764	421.858	163.9003	221.1319	117.1864	800.1088	219.2577	126.1933	140.9119	168.6586	31.90305	22.16804	13.52097	13.09686	63.00224	5.466246	14.56115	1784.428	61.29614	47.30828	37.93474	114.3192	77.68671	128.6258	27.14342	29.07946	74.54244	18.55743	175.6047	13.37678	14.38263	49.34083	25.78487	12.73691	63.95313	33.43239	28.16261
1	67	222	222_223	MZ	2	47	31	93	71	140	216.8006	247.7957	292.2033	363.7212	256.7775	184.8937	117.324	834.7477	218.7553	63.39022	136.5791	145.5479	31.10599	21.70293	22.03231	13.07622	63.16689	5.337268	11.95097	1603.29	43.41791	42.81848	19.78343	114.5398	79.18887	132.4294	27.49241	27.65858	74.75868	17.76352	169.1399	15.84777	7.944643	30.43925	23.34731	13.19106	69.44476	33.81364	17.21862
1	68	176	176_177	MZ	1	24	14	47	33	65	208.9515	236.9279	284.3035	473.0648	215.3799	194.2682	113.0053	816.1519	224.3741	70.30643	137.7516	138.4716	31.91949	22.85396	21.58025	14.14839	63.96407	4.573324	13.61244	1687.115	49.58114	39.54752	16.7247	114.292	87.87169	129.9442	30.20525	28.46391	96.30012	19.73836	160.6715	16.31894	19.08619	44.48175	24.03127	12.85533	65.40989	34.36539	18.14071
1	69	213	212_213	MZ	2	42	27	84	62	124	202.7447	229.2506	281.611	450.7202	145.3533	181.687	109.9913	906.2645	212.3871	91.91711	136.7315	159.0401	32.84996	23.52936	17.97372	11.56207	63.1172	3.582225	10.96671	1390.159	43.82089	41.495	31.24158	115.0969	89.16376	115.1101	26.80684	28.78371	73.18818	18.21569	156.16	19.87422	5.780641	40.10137	25.3647	14.28427	62.23305	33.46134	21.39142
1	70	166	165_166	DZ	1	21	76	42	28	56	242.7556	228.6469	302.4217	540.671	190.8043	277.0317	119.6865	721.2175	224.1805	116.6013	145.5043	173.4964	30.55455	20.11591	1.575374	13.77118	64.82439	5.413985	19.23973	1749.496	55.78983	46.84348	21.5086	114.3591	110.2403	123.4049	34.54192	25.97748	76.45511	7.677115	191.6236	21.11106	17.48297	38.03778	27.89103	10.42632	67.22892	30.25267	21.35472
1	71	191	190_191	MZ	1	31	18	62	44	88	225.7641	249.9604	300.6976	559.0593	231.5683	250.9963	115.2068	794.2688	220.9904	169.3205	143.0981	90.82335	30.71723	21.09067	17.11256	13.07995	63.55502	5.067821	15.52261	1601.846	34.19061	43.96578	32.42329	114.1438	74.19305	131.6984	25.96618	28.90206	83.78452	23.17379	175.8853	15.51864	9.499994	44.25158	24.73931	12.80975	69.83961	33.33131	21.0281
1	72	293	293_294	MZ	1	77	56	153	111	221	204.04	241.4574	277.8323	420.0281	214.3792	162.778	109.3417	852.3384	215.2306	111.855	138.7475	127.2461	32.78568	24.36145	13.65308	14.60436	62.65133	6.374747	10.65947	1443.759	61.39224	39.20004	32.12094	114.8563	94.19646	116.3712	24.89459	29.90554	54.97428	16.73296	162.5655	19.5508	8.117777	45.59661	23.81632	14.05124	66.48022	33.72842	8.565714
1	73	188	188_189	MZ	1	30	17	59	42	83	213.4654	261.1924	292.1463	537.6909	151.6536	163.2048	118.4385	806.6157	223.5704	120.2299	133.0916	177.6631	31.34928	22.06237	13.08471	13.35788	63.71849	4.195791	14.86413	1438.929	50.2291	44.95227	31.13833	114.2345	71.79979	123.81	29.3079	29.38065	82.64938	20.96816	169.4653	15.93992	7.058964	45.19456	23.3116	16.1375	60.292	32.42944	21.8154
1	74	278	277_278	MZ	1	69	49	138	103	206	218.5117	231.319	282.3872	462.2482	186.128	173.9319	113.5231	782.7388	224.9319	103.4474	131.4808	159.2835	32.36094	23.76942	17.01324	10.74438	64.2122	3.403762	12.54401	1626.356	67.85668	38.73343	20.47083	114.4861	102.8257	115.784	27.33884	30.24588	59.11813	23.53717	163.2835	14.77526	5.820255	46.72014	25.56729	13.09972	59.62288	34.63788	13.09183
1	75	153	153_154	DZ	1	18	69	35	25	49	212.3193	231.8886	288.3524	433.1953	141.9935	199.7201	123.6925	866.8228	219.4213	170.5847	138.7909	248.4079	32.27145	22.67854	15.69095	13.06709	63.49107	2.99299	15.96495	1567.067	78.43729	47.39459	25.81376	115.5775	83.7684	117.7353	28.99834	28.30472	83.80854	15.85284	168.6199	23.08007	18.0893	45.32435	25.42354	12.19591	61.79863	33.08834	18.33478
1	76	275	275_276	MZ	1	68	48	135	101	201	225.9478	272.4184	302.7761	471.9145	202.9348	198.4212	126.21	777.9667	229.0182	158.0742	130.3724	189.2715	30.19831	20.86777	20.20272	13.58348	64.31209	4.635494	14.91837	1599.812	64.42627	49.63705	23.48531	113.9065	92.47183	127.8648	28.93381	29.52427	92.11675	17.28566	174.3036	15.72223	13.73542	42.65969	20.69789	12.03697	69.57699	31.76271	19.45971
1	78	177	176_177	MZ	2	24	14	48	34	68	211.7403	245.8394	284.6319	448.7836	250.0326	190.9114	111.6346	878.4938	215.9271	112.5471	145.0619	137.6465	32.03812	22.62995	21.31166	7.002542	61.15145	4.838412	12.48126	1562.292	57.73252	43.10198	33.82315	114.5402	105.0508	134.2158	29.10139	29.13246	82.3112	21.88874	162.8167	15.36308	22.6152	40.88858	25.47335	12.96442	65.57894	31.79848	26.40908
1	79	233	232_233	MZ	2	52	35	104	78	156	229.6071	246.3076	288.2295	497.7544	139.5264	173.6167	97.90407	808.2446	216.6452	106.4056	141.3986	186.7567	31.40667	22.26814	22.0762	11.67765	64.14616	5.208425	13.65119	1496.988	67.2095	33.33624	39.45409	114.3383	125.6307	130.3241	27.937	30.23401	92.50896	18.20646	176.919	22.00727	4.483473	37.67717	24.71799	12.4683	65.74278	32.15411	22.89257
1	80	200	200_201	MZ	2	36	23	71	54	106	201.7416	248.3347	290.3296	411.5947	317.0456	190.7226	109.2658	927.9047	209.0262	117.0134	139.1106	187.4078	31.86755	23.07237	36.47937	15.8626	61.85416	7.654299	11.49466	1284.643	72.52377	38.40339	31.2015	114.8949	103.2959	145.0222	26.73934	29.85859	59.70526	21.80444	159.6623	14.88927	23.60614	46.96161	24.20297	14.23537	73.50683	33.60918	11.09559
1	81	202	202_203	MZ	2	37	24	73	56	110	216.7556	179.3098	250.0201	412.4839	273.83	165.6382	107.4107	745.1683	217.4547	48.93616	139.4704	47.81077	34.72404	25.70966	23.66783	13.58938	62.82325	5.236197	9.081324	1655.293	56.03574	41.31647	18.26543	114.897	104.4579	136.6173	27.51166	28.67144	58.47718	18.3404	166.471	15.76705	20.72759	45.30392	22.9945	13.26543	67.90062	33.1667	16.86401
1	82	203	202_203	MZ	2	37	24	74	56	112	221.9866	174.334	253.7241	406.7182	283.511	169.2283	116.4115	773.1649	217.716	77.05463	139.7254	130.4055	34.61394	25.50814	18.23457	7.291073	62.68226	4.923425	12.57193	1564.877	52.80914	44.2641	25.96829	115.0258	109.4815	129.5256	23.35723	27.96218	66.00724	17.19017	168.4512	16.09107	21.20062	46.13858	22.76387	13.14335	67.07195	33.26512	20.27422
1	83	245	244_245	MZ	1	58	41	116	87	175	210.0389	239.6282	285.1254	410.4789	209.6393	222.8686	109.3729	862.9852	213.349	124.7102	137.9565	106.4567	32.47059	23.07237	16.09855	14.50116	62.54971	4.237723	13.9018	1517.594	27.29767	37.53397	22.56355	114.4372	80.23527	121.6424	25.85157	30.11191	62.12555	14.96715	165.7468	20.54847	14.94565	43.52882	25.545	13.31223	67.68176	33.69518	22.28588
1	84	128	127_128	MZ	2	5	4	10	9	18	220.0107	218.9349	275.8603	482.4012	200.2592	176.0876	114.3582	797.076	221.5405	119.3093	129.3413	172.8705	32.60789	23.55575	19.53307	13.20998	63.11031	4.670223	12.55417	1667.903	60.94267	41.94726	30.09775	114.2829	122.8279	127.4265	25.32954	28.41652	64.05786	17.59577	168.4586	20.16954	8.501463	46.80033	22.79966	11.78026	65.44679	32.88973	18.1634
1	85	175	174_175	MZ	2	23	13	46	32	64	222.4319	232.5779	284.0485	413.4081	145.5497	161.8838	116.0545	808.9142	215.5484	120.0077	137.6401	145.8071	31.81417	22.3817	18.94491	6.806783	63.64872	3.990193	15.13812	1613.53	64.23916	45.15863	27.02475	114.4127	76.49448	123.0608	26.1915	30.40595	91.49997	15.5275	176.1798	15.58811	18.4655	34.46946	27.30453	12.01124	63.77922	34.59128	20.79449
1	86	132	131_132	MZ	2	7	6	14	12	24	224.9215	250.6775	292.1548	397.1483	278.5731	195.5803	117.4634	777.7635	215.9175	89.78362	138.3837	183.8053	30.41759	21.57891	12.08694	12.69487	63.52199	5.983651	12.70137	1593.082	64.88364	43.7322	26.01441	114.286	112.5935	133.5538	26.21815	30.2949	70.34277	20.80517	175.1318	24.21086	21.19443	31.79484	27.72175	16.2512	65.51729	32.96414	23.17065
1	87	155	155_156	DZ	1	19	71	37	26	51	224.3225	251.0629	296.5256	482.0261	153.9047	259.1049	110.9535	852.936	217.3137	127.817	138.68	213.466	30.98899	21.70672	16.85225	14.31465	63.82421	4.652067	13.28804	1485.99	84.5343	42.11675	33.30822	114.4066	120.7486	131.0916	30.36393	29.41304	64.22289	17.26532	173.181	19.64683	7.862516	46.33335	23.84491	12.62475	69.2257	35.04789	26.9349
1	88	238	238_239	MZ	2	55	38	109	83	164	206.5582	254.2242	284.4941	442.3989	135.3462	180.8853	115.228	834.4139	220.1831	122.1059	137.8759	235.9366	32.22482	23.67269	9.105426	14.09326	63.17837	1.692981	11.67874	1616.05	26.51114	41.90613	28.5552	114.87	86.67579	117.3995	29.07432	28.2547	62.94233	16.71951	160.8221	13.85628	13.0998	36.85832	25.94218	13.68219	52.16866	34.21896	14.14403
1	89	243	242_243	MZ	1	57	40	114	85	171	201.7121	230.23	280.0627	467.5703	196.8727	192.4982	105.0409	865.107	206.9215	78.8913	137.2748	168.1903	33.27552	24.33644	14.73718	15.45689	62.04782	4.445637	9.752684	1505.987	29.74486	36.40846	30.13273	115.0382	120.0662	127.6738	22.59293	30.17556	71.46056	13.56028	158.8982	17.16853	3.943257	50.05563	23.30583	14.50804	67.37333	33.63148	10.83929
1	90	213	212_213	MZ	1	42	27	84	61	123	208.2473	218.2658	273.3446	460.4704	206.7778	178.6689	111.8867	880.5423	211.9711	82.40317	139.5647	167.5256	33.16357	24.30908	23.32514	14.18671	62.89502	4.963448	11.73951	1510.612	38.95709	39.37572	25.54451	114.9865	96.5453	126.3755	23.77189	30.36546	60.86064	17.11789	162.301	18.81561	4.4071	41.53186	26.60413	13.90131	61.99273	33.75785	31.43619
1	91	174	174_175	MZ	1	23	13	45	31	61	219.0969	229.568	282.9648	315.201	210.7537	211.3401	120.4562	789.4401	209.3189	108.1495	144.8253	166.4079	31.84837	22.74562	21.58582	12.35504	62.90857	5.283544	14.99772	1526.992	58.94288	45.81334	23.45316	114.5613	115.1337	128.1591	31.13527	29.56677	60.32921	16.91216	165.5359	15.2382	4.981469	46.22963	27.24827	12.06136	70.33703	34.16159	21.70448
1	92	199	198_199	MZ	2	35	22	70	52	104	206.7305	243.8544	284.1239	433.8231	243.541	146.4622	111.5753	828.8738	215.3501	89.71017	136.392	99.10066	32.14819	23.91426	16.75938	14.81541	62.17191	5.441269	12.61588	1480.031	74.66558	32.40542	4.735369	114.5007	117.317	129.5531	22.74669	28.76113	53.72931	18.20262	159.6298	14.26638	4.428019	47.18544	24.90795	13.9677	70.66448	32.31408	12.64656
1	93	121	121_122	MZ	1	2	2	3	3	5	221.9987	239.0931	278.8511	511.5193	66.39336	168.1892	115.7122	759.0204	236.1647	20.07436	123.2008	145.0224	32.36438	23.07237	16.62175	11.21982	64.83311	4.287201	12.66601	1593.934	68.11988	43.24131	29.15339	114.7539	118.3467	128.9256	29.29989	25.61897	77.83293	10.94707	172.1853	14.53251	18.5403	40.50867	21.58446	13.76678	65.70625	32.57394	17.90699
1	94	212	212_213	MZ	1	42	27	83	61	121	206.9552	210.5556	268.5176	341.2837	218.4798	185.2468	107.2942	825.5086	207.8749	38.4362	141.7717	98.87807	33.6117	24.22703	21.50435	14.81906	60.36206	5.246027	9.63566	1666.462	45.04148	39.17994	30.16881	115.4194	96.45424	135.6539	23.86129	31.30279	66.62822	19.02964	162.4556	15.17208	23.58513	51.20448	26.91201	14.85691	67.82653	32.71234	17.25502
1	95	189	188_189	MZ	1	30	17	60	42	85	215.7689	266.1084	292.1458	397.3879	108.2669	187.7063	118.8183	776.0303	208.2082	126.7591	141.7302	158.7142	30.46934	21.89758	17.89844	15.29556	61.96223	3.900351	14.34254	1525.87	64.2235	47.08146	36.86187	114.2558	99.57003	123.5894	33.20855	28.26076	90.25117	11.5886	163.849	13.57182	4.799342	29.61476	23.7522	13.86721	62.77607	31.78643	24.44588
2	2	135	135_136	DZ	1	9	59	17	15	29	194.9489	228.8828	279.2688	370.7991	136.6942	190.7452	114.0489	908.5554	228.1516	99.35188	151.122	118.3348	32.72857	24.34322	21.01897	14.11185	62.42728	4.688439	12.92121	1499.863	57.6068	42.50609	47.84601	115.1052	81.42793	124.3358	27.40128	31.95089	92.95617	20.13769	154.4875	15.38931	22.44409	45.65592	29.80424	12.84323	67.32399	33.61288	15.79123
2	3	142	141_142	MZ	1	12	8	24	18	37	217.1894	231.0409	283.4857	386.1683	320.6145	190.0543	119.3453	856.5632	212.6721	80.18817	143.6471	135.162	32.06017	23.0729	32.66459	9.990918	62.69782	6.812031	13.74029	1509.586	68.01371	47.82272	37.74562	114.6617	135.2435	142.4433	30.77453	30.08849	50.71724	17.30069	165.2455	16.68698	14.86132	37.09596	25.55689	12.61874	77.32772	31.90525	20.27348
2	4	195	194_195	MZ	1	33	20	66	47	95	212.5909	264.9326	283.0267	382.8775	156.3168	179.0135	113.761	849.7105	215.725	114.8142	136.8622	175.6561	31.75479	23.23396	11.84096	7.818449	62.7095	2.279011	14.01667	1435.963	45.65451	42.12384	43.51229	114.4501	89.59435	123.743	27.38036	30.26601	18.22846	12.40406	163.4126	20.57862	15.24674	36.44037	22.83226	12.10269	62.40557	33.72866	19.38201
2	5	288	287_288	MZ	1	74	53	148	108	216	216.1111	211.0313	260.3448	438.3387	240.4308	197.3376	109.2363	799.2556	224.5723	78.14831	137.2313	108.0942	33.71257	24.41	25.08905	6.325307	64.35632	4.923425	9.036105	1580.826	62.18786	38.15936	23.49394	114.5957	93.03057	129.8874	28.8446	26.03473	15.33253	18.16759	170.4534	20.34397	23.52657	40.76324	22.23149	11.01329	71.2283	32.80322	21.70867
2	6	126	125_126	DZ	1	4	58	8	7	14	217.5516	245.7311	286.1616	439.7363	192.5516	159.7664	112.472	845.4872	223.9702	108.1018	137.5932	206.3022	31.67134	22.88025	21.76249	6.592727	63.2026	4.489479	14.48237	1509.042	39.79494	40.835	34.42626	115.0692	103.325	120.7373	27.58501	28.16774	0.6107219	11.15468	168.0398	21.56159	19.84479	31.93705	22.54009	12.53626	61.15059	32.95426	15.38264
2	7	292	291_292	MZ	1	76	55	152	110	220	213.9329	227.7761	273.1235	385.4548	266.1835	168.9747	105.3	820.6867	204.9084	61.08275	136.6407	172.5648	32.78216	23.80828	29.40845	6.32373	62.38637	6.6404	12.54007	1606.758	43.90453	36.95565	24.04713	114.9082	104.4938	138.2303	24.99742	30.75429	60.37548	8.358647	166.4956	24.02903	21.86734	37.24464	28.75101	11.96847	71.22496	33.92471	14.7784
2	8	198	198_199	MZ	2	35	22	69	52	102	238.1578	226.6089	285.2599	288.427	193.2099	225.6476	119.4207	786.9721	200.3233	133.1335	149.078	192.314	31.3396	22.06878	34.53769	7.072743	61.36839	6.53814	16.77641	1751.266	56.01386	49.06287	36.6613	114.2796	114.7609	139.7188	28.07355	29.72813	90.8065	8.202353	180.2251	20.19792	24.73207	34.76178	28.20229	11.3579	71.07128	32.95805	27.36164
2	9	226	226_227	MZ	1	49	32	97	73	145	216.6932	235.3797	283.5332	420.6636	185.2603	194.8518	99.18501	839.1559	215.3423	61.40529	147.336	77.62833	32.17661	23.11482	26.11301	12.38817	63.16397	6.248666	16.18206	1575.72	58.90921	34.19675	24.19735	115.4552	85.30595	131.6702	30.95786	27.95052	57.77364	12.35252	166.0461	23.81271	21.70164	45.35293	25.71697	12.49181	63.49227	34.31469	18.92705
2	11	219	218_219	MZ	2	45	29	90	67	134	227.9118	218.4538	278.9293	447.9628	166.3492	157.7417	116.2037	807.8661	215.8065	92.45113	139.5309	145.839	32.32781	22.48857	29.32964	6.400452	64.28636	6.916553	14.08707	1642.38	28.71167	40.81245	17.72464	114.28	85.66366	138.6571	27.25297	30.45749	72.41043	14.96987	172.9619	23.28669	26.82272	47.00617	23.62318	10.7224	74.09649	33.55675	28.18664
2	12	217	216_217	DZ	1	44	88	88	65	130	217.1429	243.9304	285.0736	402.871	213.6781	221.8809	119.3251	793.9573	216.2639	111.3129	129.0378	166.1648	31.91512	22.73685	19.13696	8.054374	63.64773	4.004019	12.81892	1685.314	73.73075	43.89162	28.96806	114.4765	117.2038	127.1925	31.93524	30.48123	14.74355	9.282321	171.7755	22.31117	19.78324	32.63636	23.58344	13.05483	65.53101	32.13668	21.66412
2	13	133	133_134	MZ	1	8	7	15	13	25	209.233	234.005	275.8311	420.7201	284.2075	178.2894	109.108	847.8387	217.8927	67.19805	134.8716	82.17224	33.24499	24.47578	22.10999	6.899165	62.02509	4.762294	9.824403	1524.89	55.8923	39.49517	18.89745	114.5666	88.26815	123.6328	34.68963	25.02466	8.297001	8.024553	161.7049	23.93983	18.19743	30.44338	23.11101	13.28214	67.14083	32.36371	27.12901
2	14	249	248_249	MZ	1	60	43	120	91	182	217.5218	218.4553	274.2249	414.1809	248.1734	204.1756	122.7708	828.7288	213.289	69.83242	139.9962	141.3011	33.04218	23.80479	25.44391	8.173264	62.7281	5.031613	14.17444	1724.665	64.50907	47.60288	31.51497	114.7058	116	123.4428	28.51523	27.23264	6.877981	8.965722	168.779	18.75573	13.20117	42.3289	24.32484	12.67264	68.59428	30.23949	18.91362
2	15	289	289_290	MZ	1	75	54	149	109	217	219.9137	236.7631	283.7554	482.4261	221.0958	176.7595	103.7341	865.7458	229.0076	105.341	144.1916	87.68789	32.50368	22.88633	16.02565	8.533707	64.35486	4.536995	13.95936	1418.112	42.50333	39.51788	25.98131	114.3607	89.44368	126.697	28.61824	27.11325	49.86157	16.47891	173.2545	23.78244	21.49688	34.59992	24.78756	10.95615	70.52035	32.05108	19.89401
2	16	177	176_177	MZ	1	24	14	48	33	67	216.5432	231.9831	281.3289	362.3187	226.8709	202.6755	117.4373	823.4999	215.4069	107.8456	142.3422	191.9052	31.88429	23.09421	19.10997	6.156357	62.24314	6.647534	13.78606	1550.257	68.78619	44.31966	26.69357	116.1236	77.1871	140.6827	26.62352	26.02774	68.97228	9.147849	166.4117	19.02829	12.7187	35.90022	24.70411	13.26406	70.56186	33.45635	22.28112
2	17	127	127_128	MZ	2	5	4	9	9	16	221.6338	218.3179	277.2863	433.8834	278.5142	231.2951	111.084	809.1991	220.4328	77.65504	138.7576	133.2333	32.49792	22.72046	20.49097	14.45592	64.59334	5.027531	13.28171	1485.309	44.07718	38.78349	28.22628	114.6694	60.43975	124.6884	26.46001	30.3157	68.37768	20.64921	158.9688	13.85545	9.927344	45.14005	25.64781	13.26277	70.84377	33.57553	21.09618
2	18	136	135_136	DZ	1	9	60	18	15	30	203.0926	232.4457	276.0412	379.2473	187.2571	195.4084	104.7541	827.6912	210.1529	56.13933	137.8778	155.2089	32.72594	24.18015	22.27553	11.53884	61.49542	5.801327	8.040265	1354.354	53.89814	36.41992	32.07005	114.9144	112.4566	126.0633	25.60878	32.99117	71.04134	14.91818	165.5662	22.47335	17.14987	46.57883	19.31326	12.96742	56.2407	31.58951	5.266513
2	19	205	204_205	DZ	1	38	84	76	57	114	222.7823	254.4964	292.5499	309.4643	356.7542	180.6836	111.1112	810.5724	220.8818	45.66954	137.1565	171.763	31.01165	21.72198	26.12565	10.73713	62.84964	6.204707	14.17436	1626.995	27.65284	39.28376	13.98911	115.2163	93.44909	127.2862	27.57116	26.07466	90.15906	8.027596	172.1471	18.39799	25.68879	29.61961	26.16334	11.69994	64.99142	32.37232	20.45029
2	21	133	133_134	MZ	1	8	7	15	13	25	208.9129	234.4635	281.446	426.2911	206.8646	206.8619	112.9409	880.6965	214.7742	69.62135	139.051	93.97031	32.43161	23.52575	21.52538	7.605325	61.62933	4.77986	11.38372	1542.724	64.00684	43.79962	25.33523	114.6822	121.6689	117.7472	24.95476	30.49182	49.89594	9.178874	164.0667	24.25843	19.33776	38.08249	24.38945	11.53802	65.38176	32.10311	16.05932
2	22	145	145_146	MZ	1	14	9	27	21	41	213.0458	215.63	274.8551	346.8256	155.5475	185.0822	105.2974	824.1914	208.577	40.89785	142.0253	86.97146	33.01419	23.64331	23.53833	7.015098	60.43514	5.493715	9.319613	1695.449	45.63419	39.14873	18.9907	115.3616	121.9121	130.8772	30.80029	27.19909	55.50484	7.817458	164.3648	19.21489	23.94947	51.89118	27.33378	15.54986	61.9155	33.5234	26.14254
2	23	208	208_209	DZ	1	40	85	79	59	117	216.1331	215.498	268.5396	387.7112	234.8179	222.1976	113.3582	757.2353	217.6687	111.0671	144.7711	169.0672	33.08396	23.23599	27.98429	10.50314	62.9974	5.692623	12.53462	1661.534	56.19629	44.30954	30.572	114.5605	125.1418	125.0747	30.2273	28.22114	64.35764	7.894485	168.7671	24.6757	23.04961	30.89869	22.75295	12.53559	63.96532	32.43177	21.57444
2	24	246	246_247	MZ	1	59	42	117	89	177	223.4695	231.6269	281.2786	323.7283	238.1466	199.108	122.4048	739.3687	221.0616	99.69176	139.8058	134.9331	31.78404	22.80071	23.22656	7.682099	63.95125	4.889852	13.85568	1571.437	60.33051	46.9643	27.17465	114.4192	73.43315	131.2612	24.52577	30.75878	43.35308	7.32074	168.5833	25.2921	26.70808	28.32691	22.31772	11.0796	63.88586	33.55676	28.15023
2	25	225	224_225	DZ	1	48	90	96	72	144	209.9233	264.7531	290.9868	455.8823	109.6409	171.0241	118.1695	806.6769	212.7775	114.8767	140.2759	154.7289	31.29898	22.68916	13.70876	13.80386	62.48584	4.929065	15.32825	1386.408	59.66388	45.14114	35.44925	114.3959	80.10252	125.8942	24.80904	31.60859	83.72631	20.51696	163.5687	23.97612	11.0343	44.68325	25.89709	15.81467	64.25868	33.06651	23.37919
2	26	144	143_144	DZ	1	13	66	26	20	40	213.8094	183.3382	257.3579	384.9813	284.6877	187.0564	109.1287	774.2131	212.0545	55.20575	145.5994	59.06464	34.68395	25.54058	24.85005	10.64419	63.18982	6.544007	11.68493	1638.873	60.31463	43.72089	19.28366	114.9553	102.3355	138.9939	27.45995	30.10001	60.49017	12.12446	163.5566	15.31163	25.51913	43.31562	26.52317	10.97112	72.72168	32.21592	19.56508
2	27	142	141_142	MZ	2	12	8	24	19	38	223.677	221.2827	272.7503	372.9368	223.5795	178.4789	105.9056	862.0628	217.1972	95.37563	136.4612	129.4048	33.6394	23.50148	16.61125	6.449779	63.51781	4.895749	12.09123	1525.422	62.07306	35.92387	24.7694	115.0483	87.9855	117.4066	25.06107	25.24167	12.95188	7.631245	171.1442	21.08603	16.30163	37.08521	22.52065	14.13479	68.05985	32.78324	21.1557
2	28	189	188_189	MZ	1	30	17	60	42	85	214.1334	239.2611	284.9431	383.8799	279.5784	192.6065	122.7347	822.4612	219.0394	74.14397	137.2988	129.6575	31.54434	22.4612	26.25646	7.520721	62.87957	6.827254	14.04161	1567.635	62.90709	46.38408	4.735669	114.3027	96.45778	137.6792	22.8789	29.07839	68.75317	13.34976	168.6878	18.75612	24.39887	41.70935	27.41119	12.3939	68.91156	32.63213	28.11646
2	29	291	291_292	MZ	1	76	55	151	110	219	210.1904	196.6212	258.9157	416.0862	179.0586	198.7064	111.6457	827.9419	222.0899	86.93329	138.0739	129.919	34.29356	24.74421	25.18289	6.755428	64.32622	6.533566	10.64778	1478.373	64.63644	39.2206	29.02693	114.9152	94.22881	134.3025	24.62042	27.41136	61.32369	21.44528	168.5216	14.50821	24.42968	49.11357	22.57091	13.65373	70.94902	34.29013	12.45389
2	30	150	149_150	MZ	1	16	11	32	23	46	221.3177	236.2676	284.6492	377.921	171.9476	216.0033	107.9015	826.7119	216.0596	100.7659	146.9388	157.7412	32.01102	22.6537	22.80269	6.032828	62.73362	5.734184	12.30871	1479.709	61.2415	42.81738	27.74492	114.3254	113.2542	129.9244	27.02115	28.19699	101.5813	15.20621	174.9061	21.61511	18.20255	42.40747	20.98713	12.79639	69.1562	30.66472	26.50825
2	31	232	232_233	MZ	2	52	35	103	78	154	216.5371	261.9425	289.2764	309.0732	244.8094	167.9808	119.0818	840.9744	201.7457	57.28266	138.2251	173.2489	31.47279	22.96319	26.08077	6.396487	60.92815	6.511355	12.32449	1646.789	39.51169	43.00437	25.13012	114.6895	69.13312	143.6054	25.8724	30.50444	78.65082	7.29179	167.4426	21.94295	21.81818	29.05492	27.38717	12.1621	72.48174	32.11289	15.68453
2	32	120	119_120	MZ	1	1	1	2	1	3	206.4977	230.8056	281.2605	371.6503	263.3609	253.7643	121.0531	867.8814	210.6998	123.4076	142.8651	178.1908	32.2659	22.86048	31.2071	6.636798	61.68141	7.310395	12.17916	1444.915	78.7275	41.64901	16.30276	115.0089	72.70608	144.7815	29.2942	30.92601	66.38908	16.24642	168.0453	16.315	17.71608	36.63526	26.8697	12.87038	78.99673	33.15691	20.25342
2	33	184	184_185	MZ	1	28	16	55	39	77	218.8978	229.4637	288.0605	318.8413	105.4768	227.4728	128.9456	784.1893	219.0171	97.52328	149.0759	184.7787	31.04789	21.92023	28.96877	6.278426	64.05083	5.966817	16.05694	1748.682	34.82122	48.14583	44.4299	114.0846	107.2667	135.9259	26.83401	32.52586	93.60533	18.61026	172.691	21.4231	10.57511	35.71919	30.33005	11.72402	76.11654	33.22784	10.18071
2	34	130	129_130	MZ	1	6	5	12	10	20	212.5802	238.4296	282.8074	428.4608	196.8563	206.7805	113.5129	791.7803	220.6618	49.69315	144.0471	54.26931	31.84873	22.90403	24.3331	6.520826	63.39413	4.913969	10.61299	1745.963	52.42168	44.1714	19.87056	114.7028	94.49473	133.4784	29.41382	26.31804	48.28424	10.66055	160.6519	25.1618	23.1882	31.13385	26.19395	12.31922	72.05013	32.70867	19.63696
2	35	226	226_227	MZ	1	49	32	97	73	145	214.8744	227.2213	276.5332	361.8042	243.9334	187.292	104.7841	890.2053	208.5962	83.15976	144.7847	127.4943	32.80547	23.66133	26.72657	13.58445	62.60687	7.011583	11.7298	1501.743	71.22571	37.87844	35.33503	114.7124	97.90176	143.2387	27.19435	27.20524	46.90423	13.10718	168.3608	15.69471	20.25329	35.84324	25.68711	13.33024	80.2823	33.37574	29.71243
2	36	131	131_132	MZ	1	7	6	13	11	21	215.6605	249.4442	289.8602	325.7531	341.0752	330.2226	120.768	790.3613	212.0506	114.7498	149.1267	197.3168	31.37147	22.03872	30.97919	6.090102	61.98168	6.288494	12.58727	1579.567	78.49586	41.71038	18.74982	115.0762	101.2607	137.6635	29.24293	25.28976	64.05786	14.02994	167.0554	21.21124	22.53247	31.78272	24.00452	12.15966	79.92712	32.89984	21.73971
2	37	189	188_189	MZ	2	30	17	60	43	86	205.823	268.8688	293.8022	419.9995	204.8384	208.6549	108.0773	854.3284	214.3907	91.15468	134.1534	136.8101	31.21473	22.61057	34.41752	11.90436	63.03001	9.044239	8.940931	1424.971	76.47538	37.74438	21.59773	115.0065	109.614	139.2976	31.93547	32.20761	6.09284	6.769906	161.2765	25.75927	30.28209	35.00459	25.30408	11.00062	80.00148	31.94985	13.16898
2	38	238	238_239	MZ	1	55	38	109	82	163	221.5609	266.7338	295.4973	426.5362	251.8701	239.9586	119.3118	817.2202	218.3468	114.8859	132.6599	151.1774	30.6454	21.5377	20.82367	6.954668	63.53581	4.941285	14.78347	1528.559	45.32782	45.54398	21.50095	113.4632	84.13302	125.3159	24.93848	28.9528	80.75197	8.825711	169.0086	22.55769	22.64095	36.76153	26.40842	12.20228	66.45959	32.22472	20.06451
2	40	128	127_128	MZ	1	5	4	10	8	17	216.0064	232.4457	283.2181	316.9639	214.6912	220.4156	101.3483	872.8245	205.8584	98.56606	144.3785	113.6575	32.11691	23.66798	26.44613	8.590134	61.51765	6.816241	9.717751	1419.331	73.50739	34.59296	32.01022	115.489	117.6848	137.6424	31.65066	28.33302	88.29873	8.032258	172.8102	25.03115	16.93297	50.19681	27.68524	12.60684	77.04936	32.21272	21.7446
2	41	192	192_193	MZ	2	32	19	63	46	90	217.8376	232.6085	278.639	452.4446	176.1813	174.6123	117.0285	789.1755	231.3737	26.64319	124.8498	179.5155	32.15854	23.47578	24.77494	11.35872	64.82429	4.953214	13.59381	1554.252	60.20465	42.47799	26.62606	114.7573	99.48803	125.5073	24.07201	28.97643	2.331359	15.82575	167.9378	15.60031	13.33551	47.56247	24.48588	13.02433	69.21469	32.64277	22.63893
2	42	242	242_243	MZ	1	57	40	113	85	169	228.9671	252.5826	295.2662	555.6019	222.522	206.7584	116.644	768.5453	234.0713	153.9229	138.1788	79.21652	30.45553	20.98741	16.80584	11.14573	64.84864	4.909624	17.42639	1556.359	29.16985	43.77863	32.828	113.7258	92.42887	122.7008	25.81747	28.5134	74.77792	12.93377	178.4572	21.79299	12.43409	39.8479	24.05961	11.52541	62.27092	32.17819	21.03431
2	44	194	194_195	MZ	1	33	20	65	47	93	243.3389	234.1413	286.6455	307.9723	158.0834	220.5469	117.9013	748.0447	216.5413	130.0467	144.456	176.0856	31.12494	21.39015	26.65541	10.60158	63.1986	5.125553	15.61429	1761.541	51.5853	46.32169	28.81427	114.3933	84.26646	131.0389	27.04447	28.66939	109.4658	17.1271	187.1004	24.04523	24.33449	41.94233	24.46473	12.01759	68.62897	32.48251	16.43616
2	45	213	212_213	MZ	1	42	27	84	61	123	186.2301	268.3896	284.3696	298.8017	271.2625	198.9687	111.3571	841.1464	210.2614	6.984687	137.2138	201.4358	32.64846	24.76745	23.404	9.970961	61.80497	4.800913	12.33369	1452.016	67.7436	37.34066	18.7283	114.9068	113.1834	133.2022	23.57235	30.43458	47.07515	16.26238	148.1398	15.04581	11.22721	47.0893	26.22367	13.2728	73.26654	33.71373	24.15312
2	46	218	218_219	MZ	1	45	29	89	66	131	228.1636	186.7382	267.9618	347.0075	208.984	272.7697	112.1599	789.6874	213.6973	111.776	143.814	116.156	33.45511	23.50813	18.74961	11.3312	62.91322	6.774085	12.61939	1616.602	29.30528	41.54573	29.01511	114.6211	126.1097	135.6889	24.10876	30.65509	18.73318	16.31718	179.9351	24.32213	6.271378	29.45197	25.48829	12.73691	71.67793	35.16125	15.93176
2	47	193	192_193	MZ	2	32	19	64	46	92	213.4925	199.5119	273.5664	457.0261	296.9962	181.6316	110.973	864.1374	211.0204	64.48619	143.8549	104.2199	33.93172	24.39285	31.41572	7.572566	62.80653	5.570843	14.24938	1479.481	65.36858	42.69415	30.20565	114.3588	128.7112	136.6433	24.76862	30.67318	80.52209	16.64782	168.0398	21.27245	31.01484	44.16564	26.41312	12.3091	76.14553	33.31142	16.47857
2	48	221	220_221	MZ	1	46	30	92	68	137	216.1704	222.5927	271.1057	326.3386	280.0597	179.1549	103.7685	857.4896	217.0404	64.89718	137.4727	109.5453	33.41307	24.24828	15.95174	9.256684	63.11636	7.132921	11.56316	1422.022	62.37547	35.71871	33.26423	114.7517	106.1113	123.5393	23.94935	28.28652	75.44793	19.30649	164.6645	24.36724	14.58248	51.64937	23.85731	14.1109	74.79719	33.55797	12.09848
2	50	154	153_154	DZ	1	18	70	36	25	50	216.6784	238.3567	290.2356	405.784	299.0204	224.9597	115.375	797.1571	196.2864	129.5794	153.9581	211.7574	31.69418	22.59325	30.87091	6.051978	60.65274	6.957841	17.31488	1636.205	83.29079	44.68518	40.67061	114.6868	78.61929	141.4613	26.07724	27.4628	74.7905	20.53452	168.994	22.25348	6.37974	41.12384	31.44621	11.25494	76.51803	32.78324	27.65513
2	51	257	256_257	MZ	1	64	46	128	97	194	217.7793	216.6688	272.877	379.1838	215.4493	158.997	108.4613	782.6147	222.6499	84.88899	137.0825	190.6741	32.63511	23.30463	24.02717	8.155454	64.2057	4.923425	12.67764	1533.577	48.04026	38.00198	20.94379	114.3385	99.64263	131.1692	24.49498	26.07328	80.9902	11.45995	178.0706	17.48829	15.08941	37.94277	21.44608	12.74046	69.9185	33.1045	16.70552
2	52	146	145_146	MZ	1	14	9	28	21	42	213.0635	226.9181	283.5332	390.2285	202.3524	233.2194	112.1194	864.9883	204.4314	80.26424	144.5473	144.1675	32.78919	23.40666	21.31169	8.194014	62.14158	3.850748	12.97844	1632.598	42.45876	42.71465	26.55547	115.1137	93.30327	121.613	27.67707	27.62793	15.13662	18.07023	166.1576	23.36988	21.2297	34.66872	29.376	12.53516	61.33707	31.86345	24.90756
2	53	215	214_215	MZ	1	43	28	86	63	127	225.9217	232.4456	282.7758	392.0474	234.3265	256.2556	109.5621	833.3589	214.4448	76.03323	143.2428	154.7289	31.76263	22.34854	21.31122	6.699466	63.24818	5.146811	10.51618	1550.909	45.15639	36.80397	21.20971	114.7084	115.5009	127.6289	30.89543	29.99009	4.232031	19.89333	166.7414	23.42176	24.6062	32.0129	25.92769	13.76875	68.73021	36.20615	18.14051
2	54	260	260_261	MZ	1	66	47	131	99	197	218.7766	245.0961	289.3344	439.9657	233.1012	171.6074	109.5138	845.6238	209.7352	88.76297	143.5358	171.3845	31.70836	22.63023	37.55475	9.577192	63.24181	7.746617	15.09317	1596.607	71.60771	38.44119	23.65178	114.4392	134.6214	132.3766	28.98731	30.7397	1.756003	8.282088	167.4581	15.10663	16.03416	28.33178	28.3583	12.72621	80.77759	34.01823	34.90519
2	55	191	190_191	MZ	1	31	18	62	44	88	211.8014	210.6323	266.2728	488.8736	155.1924	181.6304	103.4834	846.4182	219.2677	52.93222	135.459	133.9167	33.59353	24.51145	15.48764	10.51112	62.80441	4.483132	10.23805	1470.585	29.0067	37.48128	26.69357	115.1273	101.9824	110.8333	26.95847	33.55184	57.87246	8.189332	164.7543	19.86629	21.60588	42.86369	20.83739	13.50934	59.96322	34.30233	18.06984
2	56	121	121_122	MZ	2	2	2	3	4	6	222.8764	236.9356	283.5332	521.3599	210.4643	167.7231	121.9978	837.0381	212.9323	125.4357	145.4706	215.6806	32.11143	22.71996	21.62663	13.05341	62.58699	5.571283	14.27127	1421.559	61.58847	49.08489	42.47689	114.5788	70.4581	130.6908	26.66992	25.30446	92.98336	22.36671	175.4971	14.90165	8.702259	45.75312	28.05076	12.61189	68.44701	33.54592	20.25586
2	57	196	196_197	MZ	1	34	21	67	49	97	225.5932	220.6691	279.6913	312.4986	267.2541	230.2139	114.5129	764.9019	205.9917	103.7103	138.9831	180.9375	31.48758	22.66853	25.47219	7.418119	62.03842	6.172194	13.65894	1598.038	75.74476	42.22489	32.71692	114.364	109.6413	136.9617	24.94427	29.68462	92.66335	13.46987	178.7513	18.62985	5.32972	38.43956	27.21135	11.96999	74.15552	32.64844	28.01835
2	59	140	139_140	DZ	1	11	64	22	17	34	212.9393	242.0105	285.188	371.8803	134.3347	184.6474	116.8261	800.6745	222.5538	101.2994	139.0296	191.8088	32.29214	23.81637	11.01487	12.98871	63.02065	2.174557	12.7311	1606.076	26.11009	40.44021	21.35923	114.7122	102.489	119.3188	25.97454	27.34771	14.02647	10.02466	162.895	20.17205	12.96463	32.99007	25.52548	12.12	57.21261	33.26329	17.0793
2	60	200	200_201	MZ	1	36	23	71	53	105	223.7702	259.1172	303.175	339.3549	98.74984	234.688	114.7181	827.3347	197.205	106.4169	147.6131	174.7934	29.62801	21.14203	28.89841	6.079135	61.32995	6.241504	13.96564	1567.422	71.37234	46.93813	25.79237	114.36	69.289	136.6244	28.43177	29.02329	77.87161	12.96036	176.4778	20.7736	6.422051	30.13439	27.01567	13.27313	73.00777	33.33931	26.68091
2	61	255	254_255	MZ	2	63	45	126	96	192	219.8684	258.5641	295.8438	372.5146	276.378	228.5347	118.3575	766.8406	214.8369	73.12547	140.1733	117.17	30.9939	20.9707	27.76246	5.936192	62.80407	4.741361	15.56472	1620.653	61.4893	48.04007	1.995844	114.2137	75.4934	131.6598	32.65897	27.68187	88.06477	19.44167	181.871	25.64144	19.41772	27.51341	26.91387	12.68626	74.15564	33.71252	26.10746
2	62	197	196_197	MZ	2	34	21	68	50	100	235.5966	275.6524	309.5638	425.3425	212.4689	280.1128	118.9059	805.5406	217.4362	96.59258	139.4783	126.5394	29.40216	19.59517	20.80031	14.15496	63.30598	5.807759	13.16562	1661.939	51.6536	44.78033	17.21691	114.5093	74.20691	128.1591	24.74517	32.08148	72.00665	9.635283	189.4166	19.95813	20.02269	32.70226	25.44132	12.21831	68.18598	32.02442	22.61478
2	63	290	289_290	MZ	1	75	54	150	109	218	210.1275	209.7869	268.4539	302.5766	149.334	158.927	108.5746	818.825	219.175	55.50407	134.7885	69.01317	33.19882	24.88383	23.01861	11.16933	63.0387	5.141952	4.772123	1492.755	42.69825	40.90542	31.50892	115.0722	110.5055	124.4671	29.80628	30.79945	67.4872	18.82521	166.6809	20.25778	8.055387	44.32012	22.67737	12.43831	61.42143	31.7936	22.03856
2	64	120	119_120	MZ	2	1	1	2	2	4	243.3557	232.4457	295.8004	450.8827	206.4965	206.0928	107.5529	736.4091	233.1743	115.1581	146.0633	145.2671	30.98723	21.64137	22.5862	6.815104	65.69944	4.147506	15.54849	1822.925	29.36094	40.99831	30.74985	114.2793	61.36907	128.6371	29.13339	30.56722	66.58855	20.30084	185.6727	21.03861	24.91638	40.51353	22.14401	10.10461	58.65749	31.21352	26.13722
2	65	255	254_255	MZ	1	63	45	126	95	191	223.3283	243.0135	287.5232	339.0736	142.8996	231.8537	124.3072	785.4809	208.7697	92.22837	143.0896	157.7495	31.25563	22.7014	25.9336	11.28421	62.89193	5.238111	15.11207	1664.656	36.56448	43.22768	27.20803	114.4519	121.8091	120.4733	26.51812	30.67571	21.72828	21.52995	171.9653	15.83737	15.20596	30.07504	24.04078	12.29807	64.25679	32.39917	8.320005
2	66	119	119_120	MZ	2	1	1	1	2	2	234.6434	270.4621	297.1746	431.462	218.8283	240.8161	114.5533	765.4207	221.6714	64.84389	139.9739	167.5642	30.13393	21.16003	18.86257	11.80289	62.73362	4.967767	14.65624	1635.333	56.50877	42.80761	33.33174	114.3375	111.335	130.6393	27.38501	28.6961	96.22888	10.52788	179.8079	22.05928	18.54368	46.00994	24.60679	12.11718	70.23946	31.86063	25.00963
2	67	246	246_247	MZ	2	59	42	117	90	178	219.9351	234.8958	288.9428	420.5868	110.5787	213.508	122.5902	824.1979	227.8044	104.7728	138.3154	206.5803	31.06809	21.5203	19.56318	15.02542	64.903	4.626036	14.30175	1477.937	37.26065	44.60558	27.48079	114.3835	81.30502	130.652	30.28874	29.09513	84.46908	7.808854	170.3947	24.50038	21.51777	43.66961	25.24228	13.23219	60.87947	33.46705	18.09727
2	68	286	285_286	MZ	1	73	52	146	107	214	213.8591	221.8456	273.3785	438.7871	261.6829	190.9147	108.9548	791.9655	215.4699	49.126	133.1051	85.95039	32.44054	23.22895	25.13692	6.362881	63.23857	5.545949	9.200691	1605.747	42.61396	37.53349	13.84853	116.726	105.1909	127.8144	29.45727	25.7079	18.76353	9.376359	169.9728	25.34366	24.52056	29.37111	20.77321	12.71874	68.21332	32.31199	25.27425
2	69	131	131_132	MZ	2	7	6	13	12	22	217.415	280.5771	296.1306	427.0827	219.4196	192.6375	118.2873	759.2822	217.4388	147.8925	134.8798	141.5957	30.55517	22.2545	13.98582	13.91313	62.63141	4.200273	12.32192	1558.557	61.86145	46.20872	22.86172	113.9383	87.22646	117.1016	27.05646	25.63861	87.06975	11.99331	169.0671	22.8302	20.3501	31.03563	21.83284	13.5555	61.84419	33.67043	23.75799
2	70	197	196_197	MZ	1	34	21	68	49	99	192.1821	219.8471	270.5379	259.8684	203.4974	162.619	97.77848	768.0029	204.1944	9.050885	132.8655	109.2288	33.43075	24.93383	29.93565	10.31417	61.59369	6.861305	6.182925	1679.493	54.98927	32.57978	22.79127	116.4168	114.4504	137.9593	16.62313	32.51632	59.88277	7.345558	158.5831	15.54853	25.67102	37.9625	20.16639	17.43394	56.50473	33.37429	15.64189
2	71	202	202_203	MZ	1	37	24	73	55	109	236.8525	284.086	311.514	359.6882	115.5302	255.7065	118.4067	872.131	213.5305	106.5453	143.0997	210.715	29.40925	19.87824	21.44905	12.61623	62.70039	5.785814	14.59193	1373.976	27.6004	42.98265	19.01047	114.404	82.73468	144.7226	26.94959	26.69854	152.5376	17.89566	190.9628	25.24544	9.490973	33.08063	26.31733	11.67344	63.93175	32.89655	30.90536
2	72	188	188_189	MZ	1	30	17	59	42	83	214.8744	230.7461	278.0647	511.0833	210.1135	158.3955	114.8464	858.4716	223.7121	85.36336	143.2316	134.9178	32.54926	23.15843	13.86994	13.60587	63.94176	2.877339	12.02431	1627.074	68.84949	44.06871	36.91144	114.655	106.5659	128.8181	31.08149	27.10884	40.59655	19.83892	168.737	22.50268	14.98974	29.85696	27.29857	12.25271	65.97997	33.82438	22.57426
2	73	174	174_175	MZ	2	23	13	45	32	62	238.7429	232.4457	291.0673	382.7647	218.0118	239.6714	108.8814	744.439	217.2491	116.3809	152.2272	138.9463	30.70785	21.43848	23.64388	7.755421	62.76503	5.593362	14.34816	1653.937	61.14538	42.19946	24.13134	114.2591	101.6196	133.0355	25.15446	30.72657	123.6796	10.38364	184.1471	24.02864	14.37438	43.2323	22.75194	12.31524	72.30593	31.94428	21.40308
2	74	258	258_259	DZ	1	65	93	129	98	195	232.7486	242.438	292.2312	332.5458	162.6412	187.2893	115.6193	826.9421	200.3758	114.0832	146.5818	161.8726	31.19184	21.44752	33.51448	11.69809	61.02427	6.439092	15.6235	1470.82	55.16589	35.53042	25.74317	114.6341	120.2176	135.4533	27.8294	29.46144	71.32172	16.90637	178.5555	21.37179	14.51591	39.58736	28.68522	14.12241	69.44228	32.4252	16.76661
2	75	212	212_213	MZ	1	42	27	83	61	121	218.0634	226.7603	278.7961	390.8438	245.7138	185.6624	116.0375	838.3984	211.633	60.46507	138.4323	215.9113	32.25149	23.26114	19.10445	10.09022	63.08581	5.862098	12.85272	1808.328	79.48254	43.37244	30.1193	114.9126	96.97253	125.0157	23.48653	31.73509	64.05786	9.592287	169.807	18.25758	14.33895	29.4709	26.44273	12.63955	68.46164	32.54421	12.33925
2	76	230	230_231	MZ	2	51	34	101	76	150	218.0755	242.1129	288.9278	399.0948	151.8479	184.1308	105.9149	881.8476	217.5803	80.82239	140.2774	197.0469	31.40695	22.56866	26.15787	6.275039	63.70288	5.889216	12.90737	1465.235	45.67426	37.28944	29.69946	114.769	89.16158	128.1591	24.52758	29.43136	82.58063	7.939278	169.9335	16.87944	15.00424	30.16668	25.36755	13.52892	68.57002	32.77058	23.86462
2	78	228	228_229	MZ	1	50	33	99	74	147	225.1815	247.2512	292.843	336.6923	323.9261	274.5672	124.2996	790.8761	197.6713	91.91711	144.4249	166.0231	30.67483	21.36812	36.8434	6.309153	61.05301	7.970618	16.42622	1621.414	82.95593	46.04673	14.5816	114.3814	112.2725	142.2888	25.58736	23.75938	1.093724	20.7685	175.124	23.69787	29.00164	40.15102	26.57648	10.87948	77.10693	31.78794	21.3747
2	79	141	141_142	MZ	1	12	8	23	18	35	225.3895	237.8705	283.9489	471.6322	162.2348	245.5169	115.4802	798.1711	211.881	99.11469	137.2341	147.6146	31.53893	22.47026	25.81052	6.027802	62.28952	5.758449	14.17453	1625.546	64.97472	48.60623	37.97961	114.5829	87.2991	138.416	25.58967	31.01562	64.68648	12.97241	178.6347	20.42781	10.38967	31.18762	21.68297	11.40124	72.67246	34.42995	23.73629
2	80	194	194_195	MZ	1	33	20	65	47	93	221.0105	232.4457	280.5978	374.6133	261.3878	202.3119	115.2491	788.5757	206.9707	94.07522	133.4548	133.5793	32.06416	22.94897	21.92124	11.94399	61.7482	5.452408	13.57161	1669.03	70.21244	44.46876	23.13196	114.1259	131.7664	135.9529	28.25772	29.64983	79.86479	8.397497	170.0857	20.92693	25.59752	38.76051	25.46051	12.24486	65.66048	31.61688	22.58034
2	81	249	248_249	MZ	1	60	43	120	91	182	212.5968	229.8312	287.9361	358.9167	213.4773	239.0603	113.8785	827.526	221.8607	93.28799	155.2919	103.625	31.41887	22.18892	20.63311	6.26425	62.18866	4.946373	12.90561	1658.938	61.24685	41.72907	32.21294	115.3113	109.2267	124.6401	28.67909	27.82899	12.3533	7.311031	166.1676	23.99913	22.99839	29.77962	30.76578	11.58356	64.41436	32.695	26.57612
2	82	219	218_219	MZ	1	45	29	90	66	133	216.7075	240.6364	288.6109	378.7349	209.283	212.572	122.8339	821.686	212.2687	101.5491	139.9137	172.6364	31.31618	22.21938	16.30057	12.72877	62.87673	5.624898	13.84157	1670.28	31.77665	46.41353	23.20978	114.5881	111.2896	130.462	27.38946	29.45546	49.71654	16.35736	165.9889	24.42809	5.733333	44.37431	27.64987	12.05872	71.33507	34.53837	19.06197
2	83	234	234_235	MZ	1	53	36	105	79	157	221.9024	226.7	283.5332	356.0391	192.9836	178.3937	117.9018	782.5487	226.3438	115.4354	134.7391	179.0729	31.45419	22.52164	19.40745	6.855652	62.85322	4.860259	14.62955	1627.108	38.77539	42.30978	21.25581	116.1152	115.4786	127.6037	26.35227	30.62562	0.1185027	7.708229	175.5875	24.07049	19.24972	28.64831	22.62791	11.24056	66.186	32.69095	29.98545
2	84	230	230_231	MZ	1	51	34	101	75	149	223.8511	252.4003	289.0799	384.4944	251.6942	181.1626	106.3054	839.6127	223.3256	82.8756	135.4338	215.2159	31.54416	22.10376	20.93036	6.241065	64.18335	5.278832	12.68922	1521.887	40.5479	37.26629	24.75644	114.4632	119.829	124.0731	26.36882	29.26744	57.56701	10.27852	170.6147	24.21474	20.11304	33.28887	25.09886	13.37639	67.41171	32.63537	20.90273
2	85	122	121_122	MZ	1	2	2	4	3	7	209.0922	231.9429	272.6732	435.0777	166.6664	176.8453	111.1534	831.5366	230.1106	45.66659	134.0993	141.095	33.1804	24.2083	13.24206	12.33852	63.04556	2.743309	11.54392	1291.279	51.79507	39.31817	46.31569	114.9302	112.1698	107.8183	23.651	31.89631	63.20018	17.03747	158.4789	22.11691	8.698456	34.63826	23.01172	13.54615	59.10331	32.78324	13.09145
2	86	220	220_221	MZ	2	46	30	91	69	136	214.8744	244.8573	282.5828	379.6621	142.9068	167.1824	107.0911	871.9604	210.4501	79.86646	139.9202	90.38996	32.08346	23.68685	16.24107	11.27673	62.23124	5.160514	8.384965	1295.441	43.10448	38.09651	33.98206	114.4623	120.0094	132.4671	31.18196	28.28823	67.0491	14.75026	171.8136	24.89525	17.16882	29.02811	26.24978	14.10896	71.1575	32.48859	14.1045
2	87	260	260_261	MZ	1	66	47	131	99	197	234.1828	241.6227	294.4115	434.9283	300.6435	214.8274	118.4894	807.8827	208.8303	119.5387	137.0839	140.5825	31.02528	21.37294	22.47622	11.85083	62.41204	5.977573	13.70018	1704.055	28.59507	47.2576	30.01283	114.2938	67.09536	131.8155	26.34849	24.44779	59.92361	20.59555	181.8062	13.94369	16.77711	41.66005	28.09503	12.25716	68.23776	32.35325	14.35462
2	88	195	194_195	MZ	2	33	20	66	48	96	223.6934	261.012	304.4278	387.5808	169.9751	232.0617	118.7201	845.6263	207.5196	143.0634	141.8321	153.2121	29.98313	20.6021	24.35592	14.57387	62.19592	4.660682	13.80533	1562.292	57.39041	46.85547	25.59423	113.4319	108.1185	131.758	27.18037	25.7366	72.70296	8.491207	182.9239	15.25155	8.990731	41.22974	25.13369	10.87513	75.90134	34.7597	31.94807
2	89	215	214_215	MZ	2	43	28	86	64	128	218.3749	242.1158	287.7394	422.9826	135.7336	158.7547	108.3236	850.6785	203.2301	126.9693	150.249	214.5784	31.49979	23.16171	8.427075	14.58615	62.22488	6.350539	15.80574	1440.379	71.82608	39.31968	39.63065	114.3949	78.07304	133.2319	25.35316	30.27521	67.0685	21.5391	165.5818	17.41944	10.87022	43.83698	29.17471	12.32505	67.96596	33.18346	16.20636
2	90	167	167_168	MZ	2	22	12	43	30	58	210.1719	226.6366	280.9633	358.7656	234.0666	195.9632	116.5962	855.4047	200.5146	83.10365	140.9823	183.4333	32.94516	23.0792	20.49097	11.361	60.86214	4.779765	12.0805	1387.908	51.59912	41.90851	25.21912	114.7808	98.50362	118.9613	24.87602	29.689	51.48992	18.13213	170.025	17.00089	12.45614	48.69121	24.20275	13.84291	64.25981	32.1313	13.59711
2	91	223	222_223	MZ	2	47	31	94	71	142	220.7319	231.9275	277.162	368.8642	288.7446	198.9687	109.245	868.9997	211.0476	134.5347	142.0345	259.2919	32.09634	23.01725	27.48697	10.948	62.76128	5.560701	8.672686	1397.979	81.43095	38.57016	33.90536	114.0504	84.00462	136.6145	25.95746	27.62418	69.26292	15.87043	174.7131	15.88731	10.37353	44.19596	25.99531	11.98125	71.28477	33.07088	30.7103
2	92	286	285_286	MZ	1	73	52	146	107	214	224.2419	259.1334	294.8583	464.3721	149.7839	190.2575	114.9029	829.3122	213.289	75.04611	145.6791	182.5474	30.72497	21.32786	14.61488	10.8888	62.68512	3.228871	18.25694	1486.353	28.43643	41.14823	21.60122	114.4709	66.23624	118.0655	26.56553	28.10595	111.6925	18.21161	174.3165	15.55764	17.12142	39.07137	21.129	10.48929	53.18748	32.84608	23.07436
2	93	250	250_251	MZ	2	61	44	121	93	184	215.7205	244.0591	285.2479	442.2522	180.9722	204.6884	99.06158	863.8003	221.2099	64.21713	147.6337	71.499	32.15854	22.59031	28.41689	12.4061	64.0983	6.05258	14.97739	1583.63	46.97412	33.71496	26.2936	115.3739	70.28532	130.5967	33.36815	31.41084	62.32053	18.94737	167.9083	20.97172	5.914623	27.91131	26.81262	12.03394	58.65129	33.55552	18.74823
2	94	283	283_284	MZ	1	72	51	143	106	211	198.8815	231.9097	283.8488	301.1596	231.2047	194.1671	101.0222	783.611	208.8061	14.5277	134.3793	111.9937	32.53482	23.92662	23.71992	13.79561	62.64825	6.201595	9.292392	1567.954	63.96864	32.89751	25.86573	111.1425	119.57	119.5013	19.14663	29.85157	33.9637	11.53684	161.0185	15.45365	23.94721	47.92162	19.91914	17.12632	71.94991	31.35422	25.17868
2	95	177	176_177	MZ	1	24	14	48	33	67	205.9591	221.7762	274.2801	448.5231	251.3945	172.221	108.6412	806.2908	216.2355	40.81631	134.8862	30.20783	32.49331	23.07237	15.82477	8.639036	63.39856	2.838379	8.696301	1618.03	63.01572	45.96119	10.54128	115.1276	133.0803	131.1133	29.95825	30.09288	94.69313	7.077929	165.0854	14.90747	6.604268	29.60342	20.27249	11.9044	72.13428	32.04946	19.29529
3	2	199	198_199	MZ	1	35	22	70	51	103	214.3749	241.7709	292.0665	439.6969	247.1253	192.2903	111.5038	904.6761	192.8326	106.2966	144.0289	89.23953	32.13588	22.70589	21.65998	7.702476	60.01908	4.698991	15.85645	1567.438	72.13586	40.44486	21.64254	114.4086	111.7241	123.8504	30.93835	27.5897	57.36815	8.60847	169.2682	19.49302	22.48037	36.64995	28.88967	12.71122	68.42017	31.68621	18.93742
3	3	236	236_237	MZ	1	54	37	107	81	161	204.8143	246.571	286.7789	448.3971	132.3778	193.057	119.7868	824.1979	213.418	113.8614	136.0101	166.183	32.0864	23.27376	12.03727	14.95457	63.14926	3.58358	6.042599	1612.552	27.36854	46.663	27.00337	115.0925	100.3919	119.8869	27.3007	27.56196	56.0877	19.50167	159.4051	17.18294	10.43634	49.11562	27.73579	13.41815	61.90489	32.31712	5.431255
3	4	274	273_274	DZ	1	67	96	134	100	200	201.591	220.2689	278.4776	370.2987	203.2028	38.7124	104.188	862.6262	196.4759	78.05244	145.9901	87.02769	32.99675	24.46168	19.99902	9.442047	61.27854	4.565157	11.82388	1527.832	61.67774	38.06898	29.69166	115.3661	97.17232	120.2976	26.0194	29.65278	53.37461	17.39461	161.9831	22.90888	8.287465	30.41517	27.66482	12.4411	61.49289	33.17148	21.56851
3	5	231	230_231	MZ	1	51	34	102	75	151	210.0708	215.2097	274.2583	393.4534	187.7555	164.8303	110.4657	894.3165	203.306	74.66899	145.5429	89.233	33.07977	24.10604	19.05075	12.31958	60.02044	4.30037	14.45045	1427.547	63.21684	41.20287	33.88181	114.4915	94.84165	122.7356	26.66656	27.45872	29.6075	16.87593	165.9444	23.72608	14.73961	29.27777	25.88078	12.86225	66.35405	32.93901	25.41792
3	6	187	186_187	DZ	1	29	82	58	41	82	195.0061	218.5969	275.4303	365.4632	171.7873	215.6846	112.7208	908.4886	211.0647	83.03497	140.8519	88.41335	32.80229	24.39222	21.11007	14.09487	62.54742	5.123843	12.94024	1476.914	57.96608	41.18048	11.87059	114.4785	117.5834	132.6114	23.06439	30.5181	22.80679	13.68032	153.4963	18.28722	11.21628	41.45279	26.37661	13.13364	67.27888	33.2547	25.01852
3	7	240	240_241	MZ	1	56	39	111	84	167	214.526	223.9174	280.5287	452.835	146.6951	203.041	110.6374	820.0265	211.4227	45.54068	145.3423	171.3691	32.5013	23.10703	21.66621	10.14346	62.46759	4.14754	14.25163	1562.292	55.93714	43.25814	35.84099	114.6385	77.56738	128.4364	30.10399	27.32895	95.81659	14.3798	169.9118	19.97873	14.74879	35.0787	27.14958	12.2765	65.53616	32.78174	20.9492
3	8	239	238_239	MZ	2	55	38	110	83	166	201.439	211.5772	270.6786	278.1171	172.8149	208.9371	118.4797	884.251	213.289	92.17373	146.2961	153.2899	33.25413	24.98957	15.5259	13.65291	63.70553	3.13005	12.1837	1419.646	26.01961	42.87789	39.93955	114.9148	105.6585	122.2106	25.30785	29.63694	47.38219	16.87818	154.7911	21.30603	17.68495	34.59743	28.01791	14.68324	67.23042	33.90479	21.04431
3	9	245	244_245	MZ	1	58	41	116	87	175	212.3727	245.2391	285.427	388.3352	180.9413	254.0724	110.4202	821.9911	216.5319	129.2003	139.4721	94.86472	32.14695	23.13955	18.88532	6.884042	62.02613	3.724296	17.32795	1570.554	26.02857	32.73519	5.674523	114.2803	90.47476	118.8997	24.80816	27.8456	28.54645	8.432449	163.3768	17.37156	14.24356	40.39449	25.77618	6.469306	62.82523	33.04463	21.96032
3	10	194	194_195	MZ	2	33	20	65	48	94	225.4368	217.5947	282.5174	452.2499	212.6428	234.9455	108.0267	917.3611	202.0356	90.93752	145.2687	167.3653	32.15854	22.39901	25.84513	11.28869	62.14502	5.392771	11.32455	1535.808	41.92805	39.50078	30.2675	114.835	87.09416	137.0071	28.19552	29.62159	50.39028	7.990909	165.8534	24.51838	21.74137	40.95303	26.81647	13.16252	71.84554	33.43954	19.98616
3	11	244	244_245	MZ	2	58	41	115	88	174	210.8252	245.0535	291.0967	372.9103	213.8545	248.2998	112.7218	851.361	204.0082	94.63062	142.7878	147.4718	31.7294	22.83088	17.39623	6.822305	61.08172	3.938152	14.7199	1628.026	26.03137	37.27809	11.69006	114.3011	103.9416	122.8569	28.62212	28.61977	54.4938	9.75037	164.3355	23.5745	23.45121	37.06294	27.53426	10.42817	66.26697	33.18011	22.33747
3	12	247	246_247	MZ	1	59	42	118	89	179	216.3996	216.7864	282.7269	381.3447	203.8798	199.1565	121.1196	825.9752	206.1506	83.37914	154.0602	110.7429	32.09844	22.91026	21.0695	12.65058	60.77543	5.467611	7.990231	1664.089	64.05797	47.94155	21.79322	114.5227	103.6906	132.3896	29.4353	29.05143	97.09302	15.55423	172.8557	19.60452	21.92655	41.98872	24.86013	9.874606	64.87576	32.05792	26.55665
3	13	291	291_292	MZ	1	76	55	151	110	219	206.5736	214.4844	276.2957	402.0681	237.9683	194.678	108.4832	828.3038	194.312	59.34358	143.7414	98.85511	33.38483	24.08995	19.40469	7.266322	60.53139	4.686302	11.37429	1578.253	52.23389	40.33997	27.08974	116.4106	125.8391	129.1718	27.59446	30.12071	40.35154	8.581283	168.0398	17.646	21.02923	45.19706	24.46032	12.16717	66.36926	32.60533	13.09582
3	15	201	200_201	MZ	2	36	23	72	54	108	188.7638	253.8413	277.0986	354.0949	263.3229	188.4413	110.5668	872.1728	201.5113	48.29428	137.968	79.95831	32.63037	24.4161	30.80457	6.264639	61.73804	7.29705	9.925674	1484.89	69.25853	41.05054	18.01114	114.9102	127.2079	141.3164	29.86804	26.95219	12.27363	13.24156	148.1301	27.04946	26.41639	28.46388	26.25268	14.73829	76.84247	31.21945	18.49659
3	16	196	196_197	MZ	1	34	21	67	49	97	216.685	226.1493	280.6475	394.5316	202.415	217.1736	100.7913	860.97	206.679	96.07596	141.9979	176.1756	32.17022	23.06179	27.58903	5.830563	62.76287	7.288022	11.79836	1499.48	71.87763	36.6306	22.63472	115.152	93.38931	141.017	26.01837	30.45655	2.158721	8.606551	170.6156	25.5958	10.74843	34.68604	25.92987	12.12138	72.43417	32.31286	31.87472
3	17	290	289_290	MZ	1	75	54	150	109	218	215.5519	232.4284	279.7974	427.3837	205.1412	198.9687	109.948	819.835	199.1256	72.58088	147.3583	54.5229	31.7184	23.0253	21.7867	13.79202	60.7785	3.960787	11.24023	1679.124	51.87763	45.14624	25.34391	114.3839	116.2721	135.7562	30.93024	27.54726	60.62633	10.40739	160.2681	18.3592	6.452922	45.98018	26.78049	12.43617	67.3874	32.45808	17.88308
3	18	235	234_235	MZ	1	53	36	106	79	159	216.5345	229.4416	281.2101	394.0722	290.7028	215.0249	116.0572	821.2411	213.3022	52.68565	142.0762	151.4033	32.42566	23.18343	14.06657	10.41474	62.73362	4.72042	11.70325	1723.19	69.12125	43.71924	31.24231	115.1006	83.98045	127.1295	26.27103	27.65356	61.92497	7.684175	166.5573	24.41662	20.81034	46.89466	25.29797	13.18387	68.86085	32.4385	20.72975
3	19	192	192_193	MZ	1	32	19	63	45	89	209.8806	244.6423	288.7511	440.8056	156.5663	204.5061	122.6198	846.092	215.627	139.6281	148.4501	177.6915	32.1038	23.5331	17.01708	8.197787	62.00118	3.542027	16.19909	1581.12	59.50338	44.38189	31.52381	115.0063	78.78951	118.4514	28.60991	27.1224	54.3842	10.15076	161.8629	18.51586	13.17181	41.15963	29.99539	10.23356	62.13199	32.53896	21.92453
3	21	241	240_241	MZ	1	56	39	112	84	168	215.2415	238.1493	292.645	473.9723	215.984	190.7941	108.9487	791.3334	216.6255	81.8849	143.6431	107.9722	31.32014	22.44436	25.11654	7.528234	63.58946	5.365996	14.55598	1760.416	67.94957	40.04415	21.79897	114.5794	96.03596	114.2578	27.21747	29.17735	44.8256	7.766758	170.6779	18.34371	23.55076	30.32498	27.59152	10.58618	68.25352	30.0412	14.23387
3	22	178	178_179	DZ	1	25	77	49	35	69	211.1782	226.1739	284.9434	360.0334	239.6454	198.7742	107.4767	864.0721	203.3216	87.59957	142.1677	162.0095	32.13324	23.20039	26.49636	7.172438	61.85757	6.065493	11.77314	1634.467	32.96125	39.35188	19.20971	114.6341	89.80682	136.0662	29.45857	28.55248	8.738207	8.076495	171.0412	20.6864	18.53921	43.89091	29.36542	13.49931	68.4012	32.87285	6.311009
3	23	203	202_203	MZ	1	37	24	74	55	111	212.3222	194.6348	257.6036	296.4812	234.2452	227.2434	111.5593	772.95	196.5069	54.78359	146.0639	123.3311	33.8111	25.38011	22.2578	6.433552	61.12111	5.346203	9.755127	1654.028	60.263	42.88705	18.21451	115.6857	120.7331	127.477	26.87712	24.41666	62.76018	7.267863	165.6505	23.70187	21.21441	29.37125	27.14666	14.64528	66.81845	31.77847	25.90806
3	24	215	214_215	MZ	1	43	28	86	63	127	231.0033	223.9096	286.815	298.5703	283.3105	197.309	115.9977	786.1123	200.7869	167.0661	151.6263	195.2755	31.41965	22.26291	24.90616	12.14566	61.72708	4.752957	14.8988	1712.228	52.57796	48.32643	45.65696	114.5107	75.69582	126.882	27.83954	27.65733	96.83033	15.79253	179.0587	24.79405	8.596948	33.26623	29.17339	11.57238	67.27888	34.5497	26.89836
3	25	133	133_134	MZ	2	8	7	15	14	26	206.7653	240.8191	280.2404	344.3416	175.8973	185.1514	101.8644	880.1769	202.584	118.0623	143.0833	195.1077	32.99827	24.33964	14.51466	9.733333	61.15881	4.292658	11.86532	1443.38	51.4067	34.67722	30.2497	115.2747	111.2146	117.1278	27.90078	30.31043	64.05786	16.8147	161.4456	21.45198	15.81936	40.46519	27.51529	14.65541	62.71069	32.50653	22.72878
3	26	276	275_276	MZ	2	68	48	136	102	204	222.4106	282.0469	306.6148	397.1483	206.1913	272.305	125.3928	786.6673	201.1556	161.0896	140.1064	200.9409	29.90411	21.22389	17.25196	9.531839	61.5098	5.577995	18.25517	1774.41	65.64143	52.91736	35.26122	114.3422	71.17529	132.8466	29.1602	27.05552	77.37597	15.32991	172.0293	19.33372	20.42681	29.83832	28.30896	10.08642	66.59879	32.64989	16.38854
3	27	289	289_290	MZ	1	75	54	149	109	217	213.0689	249.1145	301.3018	314.3625	227.5425	285.9035	124.2472	827.827	213.6594	124.7513	151.9362	132.5403	30.83725	21.71513	16.72038	7.960739	63.40435	4.606929	14.96989	1756.94	36.55959	44.99691	23.0576	114.5042	90.46925	121.1704	28.69407	27.19095	83.44758	10.90465	164.1592	23.3232	18.68282	30.7841	30.09659	11.91527	63.03491	33.27685	15.82371
3	28	120	119_120	MZ	1	1	1	2	1	3	230.8883	242.7496	297.2735	333.8994	176.8169	285.7513	125.0918	752.9091	214.5004	105.0174	140.1136	129.7161	30.6002	21.17073	21.15828	8.384223	63.24044	3.631894	15.08533	1904.296	32.73038	43.75647	15.01364	114.0516	88.68928	115.4628	29.10551	28.26691	60.02833	10.05415	179.8065	22.45848	17.1485	34.94674	22.34936	11.07642	60.04243	33.34602	12.48225
3	29	149	149_150	MZ	1	16	11	31	23	45	221.8663	233.7392	291.4419	400.2803	197.0428	246.598	103.8315	841.751	211.0868	96.57858	147.7786	125.098	31.35351	22.1832	19.32578	6.476349	61.09139	4.541087	16.70683	1553.508	33.25562	37.58281	29.46148	114.2557	79.57558	131.3315	29.18474	27.45277	76.3716	8.013483	178.5259	19.47375	14.96865	43.53236	26.73664	13.0437	65.07626	32.91759	25.95596
3	30	222	222_223	MZ	1	47	31	93	70	139	212.977	240.53	291.6773	335.5318	249.0315	213.0162	115.9312	842.194	207.9016	63.5625	144.171	154.8787	31.47404	22.82538	24.79943	6.649546	62.50018	5.596514	11.67951	1586.496	47.01682	42.03289	26.73281	114.3179	71.86098	136.4305	29.26172	29.65376	18.60016	8.667169	166.7508	18.57771	21.96932	36.82113	27.06566	12.82526	65.21715	32.52416	14.26657
3	31	275	275_276	MZ	2	68	48	135	102	202	221.3073	262.1774	305.5088	421.0858	239.9095	217.1249	124.7054	785.4273	208.064	152.6578	140.7448	165.217	30.05079	21.16795	19.48981	9.268011	62.01128	4.574327	15.01261	1674.025	67.04203	50.66499	28.86962	114.3411	77.25232	126.9285	31.47014	26.49612	90.68134	9.69828	172.9857	16.51513	21.16886	31.01182	24.1157	11.07715	65.15598	31.44558	22.95325
3	32	214	214_215	MZ	1	43	28	85	63	125	225.5649	198.8889	269.8078	306.4034	204.9817	163.6806	106.6767	800.8632	204.9023	78.69782	145.3859	105.3859	33.94065	23.81166	20.52983	6.297692	61.64951	4.510012	11.3722	1645.235	53.19505	41.33755	37.69626	114.2818	80.16251	127.7895	28.20582	25.63332	62.65378	13.32513	178.056	16.90519	26.01183	36.83634	28.63733	12.01854	67.27888	32.81805	17.89055
3	33	188	188_189	MZ	2	30	17	59	43	84	203.4186	254.36	286.8888	402.5489	187.6398	198.9687	111.7448	835.8225	203.1068	119.8461	143.572	151.3651	31.97982	24.20622	11.38691	14.17037	61.58098	4.531444	11.97675	1493.036	48.85875	40.78531	26.95255	114.804	102.2474	119.8605	30.33782	31.83599	43.26398	22.2772	160.7593	21.96739	17.84731	45.75906	26.45457	16.83435	65.61523	32.34739	21.64552
3	34	287	287_288	MZ	1	74	53	147	108	215	208.7109	258.2645	298.8247	369.6071	223.7492	182.9211	108.8362	848.9733	204.8767	91.91711	150.0496	26.84882	30.9207	22.52905	17.59792	14.03662	61.72789	4.105721	11.96576	1583.783	37.64004	40.79786	29.939	114.9101	93.07273	122.4964	27.61245	28.44024	61.50347	12.65377	161.2865	18.15884	21.68713	32.90192	26.36826	12.63351	62.12367	32.4654	21.42653
3	35	243	242_243	MZ	1	57	40	114	85	171	197.8909	226.6498	283.8922	393.9189	135.3296	226.6793	106.8479	870.2086	204.3195	108.2738	145.5672	199.3388	33.0113	24.09719	13.6217	8.401038	61.46877	3.810924	13.19253	1508.212	30.3617	37.63262	32.56602	114.6937	106.6029	124.2899	29.07038	29.7825	68.54544	11.77513	161.0208	21.76315	19.1904	38.96397	26.24379	13.32782	58.65665	32.94707	13.58262
3	36	239	238_239	MZ	1	55	38	110	82	165	214.398	214.2872	283.5332	304.4105	184.3825	254.2474	114.4089	858.3292	204.601	92.06271	147.0817	162.0255	32.76362	23.34303	12.93973	8.856845	62.02057	2.773215	11.40472	1553.44	25.04917	40.41028	15.35387	114.2585	96.68717	122.0998	29.90748	26.89987	41.73652	13.02853	166.2507	22.3787	9.303011	35.63165	27.1373	10.9838	64.34875	33.36055	22.39347
3	37	165	165_166	DZ	1	21	75	41	28	55	216.1226	227.508	283.5894	395.1837	165.8055	229.2868	109.1551	806.2536	194.0445	110.1686	145.7799	178.0698	32.15854	23.29335	19.96283	13.12853	60.99961	4.933733	14.83456	1611.941	30.11495	42.87299	41.60828	114.8135	107.9394	123.729	25.28336	26.91816	69.57433	9.526562	170.3757	24.03044	20.77986	36.08672	28.85746	12.91122	67.55627	32.04797	17.79308
3	38	244	244_245	MZ	1	58	41	115	87	173	214.0775	244.6345	294.2939	402.1735	199.8274	244.8051	112.603	862.1975	203.2078	91.91711	143.2549	152.8493	31.45922	22.99067	16.56394	7.299582	62.19269	3.843763	13.13096	1513.3	26.09253	38.69525	14.48743	114.3166	112.5311	126.9561	26.15995	29.47055	63.92164	8.820379	164.8159	23.39696	9.996568	38.66317	28.05532	11.31961	65.42189	32.96392	21.47985
3	40	233	232_233	MZ	1	52	35	104	77	155	214.0406	254.0894	295.681	397.2399	161.8526	214.186	111.7892	794.3107	215.4019	109.8883	143.0549	167.6837	31.53621	22.34601	17.79035	8.680334	62.37518	4.323398	13.83738	1494.853	68.9853	41.87697	31.50478	114.1744	74.66759	121.5735	29.66794	29.98693	86.19636	14.45593	165.8443	22.36386	22.9893	44.40985	27.41428	11.30383	61.11577	32.06271	20.79449
3	41	242	242_243	MZ	1	57	40	113	85	169	205.7994	193.4679	262.0161	514.3092	165.784	162.8001	104.1786	850.6984	211.8047	64.43349	138.9014	175.5801	34.72879	25.84826	15.12921	14.34446	62.58867	3.278988	11.16023	1467.871	26.9069	37.55553	36.09489	114.9446	87.08636	108.4389	24.66726	30.49576	62.3041	18.2827	159.2237	13.36734	18.72994	40.25773	21.7854	14.10957	57.23547	32.86596	19.49601
3	42	245	244_245	MZ	2	58	41	116	88	176	205.4495	225.1947	288.091	308.6073	197.1976	238.245	108.8586	874.0455	214.8295	87.00636	146.7306	90.27438	32.83707	24.22392	19.09769	10.00723	62.54002	3.837919	12.66628	1531.715	26.91479	38.89717	47.58867	114.514	111.184	120.4061	23.16392	27.3839	60.15266	15.50274	159.384	15.16294	16.46922	36.17633	28.34221	11.8661	60.76014	32.86777	21.7831
3	43	223	222_223	MZ	1	47	31	94	70	141	203.0604	226.9633	282.2284	397.1483	182.232	174.8943	111.3593	858.8518	218.9173	107.8327	139.811	241.589	32.93899	24.01203	13.35114	11.7104	62.58839	4.283399	14.56968	1509.898	42.25261	40.25162	33.60238	114.8408	94.25489	117.3893	26.86664	28.56573	62.43161	17.6924	159.3228	14.35535	18.0281	34.21956	25.21569	11.7193	59.6202	32.98139	14.95888
3	44	276	275_276	MZ	1	68	48	136	101	203	223.2389	270.0122	308.258	378.6477	153.9218	244.3429	126.0923	750.6663	219.9235	163.3517	143.1855	193.159	29.72326	20.89465	21.58067	7.971421	63.12553	4.415163	19.46859	1868.949	66.38152	49.8525	25.63185	113.9575	103.0106	122.1276	28.76782	26.56713	103.9694	9.10517	175.4138	22.99654	14.12445	31.98122	20.62727	9.849062	64.16374	31.89369	20.79449
3	45	185	184_185	MZ	2	28	16	56	40	80	198.9959	219.4745	279.818	347.8172	196.6915	175.9256	118.4973	811.0136	206.0491	39.48883	144.8818	199.8362	32.56646	24.67873	18.93377	10.90499	61.45031	3.451905	11.43173	1754.324	36.88553	42.39926	23.61633	115.138	66.62343	128.1736	27.73106	30.38483	56.96774	10.46806	153.7725	19.9961	21.18692	44.50848	28.75365	11.4948	65.87569	33.09188	20.17912
3	46	176	176_177	MZ	1	24	14	47	33	65	204.4259	237.322	284.5866	396.0764	198.9678	215.8998	111.5366	838.8172	211.0843	62.3292	143.4374	160.0604	32.47102	23.62899	16.00422	8.507628	62.73139	4.224468	14.38484	1712.828	58.49495	37.79408	14.65292	114.5014	115.3605	129.7088	25.89108	28.78766	92.78595	16.85957	160.2397	19.40934	22.19956	31.97721	26.81492	12.47442	63.51053	31.30853	21.56245
3	47	251	250_251	MZ	1	61	44	122	92	185	213.1109	232.2953	283.8849	348.0935	202.0513	185.0737	116.9897	849.528	197.5076	75.7265	142.4031	130.636	32.57735	23.9214	22.92697	6.942785	60.68444	4.595476	14.90464	1743.862	38.85003	47.15652	25.53676	114.3406	65.73519	127.1943	26.8332	30.55911	85.23373	16.07674	165.4996	21.2968	17.77809	37.80906	25.53963	11.95882	62.49415	32.46746	28.77108
3	48	147	147_148	MZ	1	15	10	29	22	43	223.3626	215.178	281.0363	333.882	227.5878	140.8038	115.6068	776.0719	210.9827	83.91348	150.9529	109.6027	31.65212	22.75892	21.34094	7.562366	63.99162	4.923425	10.49709	1676.651	44.80214	43.02935	27.48627	114.2883	106.6757	131.8697	32.43435	28.57002	77.56034	14.35863	174.6284	14.89351	16.92723	37.95586	29.24774	13.43603	71.95584	34.32371	26.65282
3	49	224	224_225	DZ	1	48	89	95	72	143	216.2219	221.8511	278.5998	480.1032	111.037	167.732	118.8085	844.1791	208.9694	141.2418	140.5212	258.5983	32.83794	23.81465	7.089823	11.81787	62.75702	1.376503	18.67094	1645.418	60.70477	42.69605	25.13798	113.9056	82.04118	122.7985	24.63018	27.05377	46.6601	13.33863	171.8593	17.77461	11.90163	39.60529	26.35125	11.63552	63.23401	34.25834	14.58932
3	50	214	214_215	MZ	2	43	28	85	64	126	221.3512	210.5059	275.5565	363.7321	191.8277	174.1607	108.705	787.9792	214.5047	68.85501	142.4697	111.064	32.73382	23.41149	21.28883	12.32738	63.04162	4.93175	11.08102	1622.585	55.75378	39.81307	26.97993	114.288	78.36813	132.2881	29.16356	27.59862	73.20057	7.713716	173.8433	20.29155	18.54833	41.88037	27.02954	12.46232	69.23338	32.75362	19.5009
3	51	124	123_124	MZ	2	3	3	6	6	12	209.0695	202.5621	277.5678	362.8441	80.59721	257.5296	112.3593	774.5198	209.0878	113.3488	144.6036	127.775	33.33913	24.26199	17.21796	9.324623	62.92805	4.108077	11.52311	1473.114	55.50484	45.02736	21.66358	114.8953	67.70982	127.1743	28.3298	26.81697	49.58885	17.12494	168.0398	20.74471	21.29815	35.78784	28.26808	12.81333	64.02464	33.76717	12.70869
3	52	210	210_211	MZ	1	41	26	81	60	119	214.7464	227.35	280.6228	322.3937	271.3219	192.9448	115.5725	813.9958	213.0565	132.3902	144.0836	219.9888	32.19699	23.07237	18.55701	10.24686	63.12966	4.358417	13.07982	1571.096	57.13581	44.52868	42.47079	114.8774	123.539	129.258	27.68511	28.7106	65.42373	10.7341	172.5189	17.23557	16.36625	36.25292	28.19639	11.47229	66.69874	33.57625	17.73134
3	53	252	252_253	DZ	1	62	91	123	94	187	216.4275	226.756	281.4761	354.2366	175.9265	198.4174	105.4222	801.6661	206.4245	120.9832	150.1294	142.395	32.3316	23.49076	15.66202	6.829793	61.64951	5.456902	13.16278	1530.338	64.63129	36.47106	20.3705	114.0379	70.34802	125.6072	27.16276	28.479	12.26481	13.18158	172.6776	18.14752	20.84852	46.80223	27.94263	12.99792	67.27888	32.41181	18.40317
3	54	190	190_191	MZ	1	31	18	61	44	87	244.3346	259.3307	310.8047	490.5132	201.3364	262.9819	117.0036	781.8652	211.2026	110.6149	149.8721	143.3583	29.69851	20.15346	21.38968	9.522609	62.62067	4.405535	14.19036	1812.344	30.92274	44.73703	22.47033	114.0867	67.98785	132.9705	29.05176	31.11261	92.5032	13.14515	187.3868	21.34145	13.70545	30.53016	29.56627	12.52809	68.1562	33.05933	24.07422
3	55	218	218_219	MZ	2	45	29	89	67	132	203.8755	212.6568	271.6311	322.2893	197.7238	201.4712	108.1126	844.4854	199.8992	91.91711	142.9899	229.5506	33.19637	25.05071	18.01867	11.61141	61.63688	4.894187	13.27705	1483.294	56.2513	38.93777	39.5349	114.7094	75.60699	120.2858	30.57802	29.10178	32.25683	17.80332	159.5543	23.30521	10.53439	32.68311	26.96137	13.89524	65.36012	34.23246	23.1761
3	56	214	214_215	MZ	1	43	28	85	63	125	227.4036	207.0715	272.0305	342.9868	174.1953	172.6683	106.5673	769.2093	210.7469	76.14761	144.3754	98.40685	32.7482	23.53373	21.99725	13.47102	62.75666	5.097388	12.80903	1582.405	51.11554	40.86503	34.56438	114.4948	76.49168	122.2102	27.85645	28.9921	81.90647	15.50679	174.6893	23.62449	8.906454	35.0225	28.16142	11.13684	67.10885	32.29618	17.8023
3	57	243	242_243	MZ	2	57	40	114	86	172	212.3033	208.0904	272.2483	527.992	206.6178	211.3098	106.9061	823.8871	209.3439	109.2245	142.3696	202.0114	33.68221	24.20709	15.87916	13.93231	62.20773	3.941736	12.16311	1560.863	28.06915	36.86075	32.55133	114.7507	79.63868	130.3775	25.98456	27.67124	99.62158	15.69725	167.2846	18.76212	18.80665	46.86927	22.55761	14.3714	63.73911	33.85456	23.60339
3	59	237	236_237	MZ	1	54	37	108	81	162	202.7348	231.9378	281.0656	432.5245	183.7053	181.2457	114.8368	834.951	214.5323	59.37598	141.3986	98.82253	32.36927	23.99887	18.17218	13.64766	62.95039	4.600296	10.88963	1600.627	46.92514	43.08998	21.12895	114.9288	98.9684	123.9149	25.18237	28.25475	79.74571	19.84783	159.0718	23.42464	15.69429	39.66935	28.82578	13.81207	64.52927	34.61588	21.86198
3	60	125	125_126	DZ	1	4	57	7	7	13	213.0915	239.5651	292.4564	382.0361	227.7968	229.3084	116.2323	821.9645	215.0632	122.0204	141.3017	164.7475	31.49782	22.48587	16.30532	13.70483	62.40734	4.923425	14.68224	1451.035	61.30095	43.95489	32.15696	114.3165	72.74527	127.8599	27.29813	28.26752	89.13654	17.99757	167.6553	15.32278	19.32044	44.46148	26.83754	12.781	63.16981	33.0047	21.24783
3	61	195	194_195	MZ	1	33	20	66	47	95	219.5255	240.535	285.0215	440.7646	133.052	216.6751	97.91533	818.9656	222.6067	69.56559	145.1204	66.80923	32.15854	23.49381	17.32952	11.18484	63.72444	4.143226	11.94706	1547.869	44.59918	33.38221	24.17392	115.4279	106.749	121.4658	27.06041	27.79243	68.28983	16.40944	164.1752	23.43348	19.72149	39.29974	25.9929	12.0851	59.4164	32.61311	9.446664
3	62	206	206_207	MZ	1	39	25	77	58	115	229.9327	231.3034	282.1204	416.8607	201.5302	225.9137	118.374	776.4445	218.1664	121.4397	139.2007	150.7363	31.58856	21.96573	20.78122	12.8411	62.56668	3.978602	14.20644	1789.601	58.63034	46.6377	33.673	114.2456	96.62544	129.2381	27.44973	25.53454	70.75335	17.73419	177.9684	23.13886	18.08413	33.58559	25.52965	12.56653	64.25005	32.33683	21.70338
3	63	282	281_282	MZ	1	71	50	142	105	210	202.2738	250.4597	284.6505	409.881	198.1557	198.9687	111.6115	837.0355	221.0342	89.16441	141.2453	185.8706	32.17803	23.48597	17.9215	15.68758	63.08374	4.164259	11.33868	1429.731	38.34906	38.04959	25.84153	114.6589	107.0204	119.8201	25.38804	28.01405	66.92512	7.941899	156.4111	13.93559	16.57911	33.80717	24.15172	13.89918	64.88647	34.02313	19.37151
3	64	248	248_249	MZ	1	60	43	119	91	181	208.6084	221.6944	276.5563	330.7731	268.8838	174.9858	106.6069	796.4288	209.138	98.61324	143.8575	154.7617	33.02174	24.24876	13.31598	14.88627	62.96	4.863417	11.67367	1477.003	72.47019	37.38734	26.69357	114.8152	74.90499	107.1606	27.99322	30.96021	3.567252	13.82446	163.786	18.26282	17.36914	30.81326	26.12158	13.407	60.40298	33.25878	12.95117
3	65	176	176_177	MZ	2	24	14	47	34	66	207.3717	241.2218	285.1469	391.6172	211.6941	213.6225	110.9768	843.7108	213.136	78.17204	143.6597	140.9045	32.24472	23.53888	21.33239	12.22391	62.85983	4.092721	14.01523	1723.85	56.00289	40.68924	27.98009	114.4265	91.27894	130.1084	29.3332	29.28595	81.82671	20.06695	156.1654	15.91543	5.113341	30.48222	27.21008	13.07372	65.00969	32.27164	17.83591
3	66	193	192_193	MZ	1	32	19	64	45	91	217.4454	253.0025	296.5791	449.0645	195.5228	215.1987	115.6309	798.9133	202.6364	137.1494	150.3421	245.4045	31.0346	21.88476	24.45531	10.13968	61.55385	4.885712	15.34423	1708.552	73.45586	43.69413	33.19248	114.597	128.6351	125.4007	26.90374	26.59986	76.92529	17.69939	170.7668	16.90756	8.484211	42.22261	29.16222	11.78651	68.03169	32.25595	20.79449
3	67	209	208_209	DZ	1	40	86	80	59	118	219.054	232.4457	295.252	352.161	212.5014	223.1838	119.2933	834.2359	225.3104	109.4572	144.5457	136.9965	32.07351	21.89394	11.86864	9.395564	64.18503	3.396887	21.03204	1543.257	66.0593	41.50623	22.15288	113.9652	72.72433	123.168	32.51338	27.91286	58.52029	16.98553	178.7087	21.95832	14.62475	37.5542	29.52207	10.61319	62.17716	33.80568	20.59842
3	68	277	277_278	MZ	1	69	49	137	103	205	193.7725	218.6531	272.9732	369.6629	182.1161	185.9851	108.1205	841.0021	213.4195	49.48046	131.4323	121.6562	33.96424	25.66517	16.87726	13.54121	62.71714	4.306637	11.57512	1510.916	72.90035	37.55722	30.30288	114.6904	99.92622	123.5319	24.52229	27.51396	49.97874	19.9325	149.3507	20.86682	10.48649	36.33171	25.86285	13.3518	63.49335	33.58739	15.83129
3	69	143	143_144	DZ	1	13	65	25	20	39	237.1843	255.3706	305.4398	396.0294	129.8885	276.0384	119.603	827.1038	214.5659	123.5653	140.9406	170.2493	30.25449	20.48927	15.61398	11.21144	62.77793	4.903238	15.05648	1528.312	42.53872	45.18719	19.14742	113.9855	101.2731	123.4189	28.0658	27.0256	146.0794	16.73251	186.0562	21.51932	14.98179	44.46604	25.57649	12.79268	67.27888	32.90251	26.87878
3	70	242	242_243	MZ	2	57	40	113	86	170	214.0507	184.2345	269.9478	466.4041	217.5635	217.7155	104.268	828.4028	215.1722	69.92797	145.3819	131.3931	34.42823	24.61799	18.7948	6.931094	63.03987	4.7584	11.51252	1618.411	30.10929	35.96231	22.41381	114.8769	100.9599	114.4499	23.34279	30.64817	36.28516	8.064423	166.0325	20.44545	24.08817	47.30327	23.28712	13.93427	61.17838	34.01698	18.34275
3	71	254	254_255	MZ	1	63	45	125	95	189	221.9039	238.1721	288.3657	379.2097	157.9949	245.2012	113.3856	816.9083	212.6736	125.9826	143.9808	206.4576	31.28053	23.07376	14.88953	14.04275	62.1475	5.128817	14.97241	1472.964	80.67012	39.03096	27.89178	114.3016	86.38853	131.1232	27.48901	24.83326	71.83618	19.36666	172.8536	24.27281	6.783538	43.45432	22.63293	12.51875	64.97706	31.87195	22.83075
3	72	237	236_237	MZ	1	54	37	108	81	162	209.4278	221.3322	283.253	408.7931	215.8142	177.6606	114.2981	842.6774	211.3984	70.83339	145.8709	111.8048	32.37576	23.32152	15.918	12.65839	62.72174	4.626135	11.06798	1523.81	47.30286	42.76949	29.83884	115.1386	101.7946	120.1393	24.27818	27.36616	68.81863	17.55504	159.1807	21.97643	8.897263	44.1195	30.26451	13.70136	63.86831	34.57825	23.34456
3	73	207	206_207	MZ	1	39	25	78	58	116	224.1292	224.5732	288.6162	438.4829	176.6325	256.4324	112.3373	747.5754	222.2331	125.3774	144.2295	192.4596	31.23757	22.47494	17.27353	13.26772	64.94724	5.089575	14.98858	1830.041	67.70536	42.02052	31.92793	114.3356	100.2437	126.0201	25.46501	29.95968	136.7543	20.0139	177.6165	14.48979	8.802016	44.06575	26.19395	11.95933	69.80889	32.17768	21.84216
3	74	179	178_179	DZ	1	25	78	50	35	70	214.8744	233.1204	285.3308	425.9895	122.4693	218.9657	111.7346	799.387	210.4439	135.7602	138.0619	205.3057	31.76606	22.96485	21.72529	13.29739	63.04443	5.390191	10.84836	1264.812	26.19913	41.50296	27.58518	114.1196	91.45467	136.2742	28.66885	32.02324	129.2923	20.92867	168.6557	16.61648	24.10003	44.85876	27.38709	14.32223	74.19582	32.36956	27.87029
3	75	119	119_120	MZ	1	1	1	1	1	1	215.8325	234.1409	285.0585	331.0777	111.2493	187.7344	121.1493	827.1427	207.0708	60.91188	140.4468	218.8374	31.95775	23.21547	18.27417	13.49918	62.55878	4.240072	14.09162	1621.906	36.51531	45.79784	33.85985	114.3773	87.52139	123.3281	26.15364	27.66778	63.61757	17.29238	168.4193	23.44064	4.78781	49.20933	27.39726	12.48205	62.31705	32.49199	28.26001
3	76	186	186_187	DZ	1	29	81	57	41	81	202.0161	232.992	282.0065	388.2849	208.8206	200.595	107.9242	870.8098	212.9819	42.08567	139.0076	68.65726	32.64845	23.98191	22.61351	13.67741	62.73362	4.436314	11.42875	1563.492	28.86772	41.20348	19.03761	114.7143	112.6596	123.5778	23.73428	31.79553	51.86049	14.95949	155.2016	21.78464	20.76625	45.46684	25.3166	13.16611	66.44302	32.56261	13.06975
3	79	201	200_201	MZ	1	36	23	72	53	107	189.5636	257.6248	278.7224	424.4666	201.2668	136.8053	111.0627	905.2518	213.3934	65.57008	132.2037	118.4842	32.79916	24.36467	26.88873	15.03047	63.31439	7.608362	9.742531	1377.95	67.08912	42.3433	32.40035	114.8984	80.17764	134.6537	32.38637	32.19442	60.1659	14.26472	146.3919	14.61799	8.963133	29.65944	25.57605	15.20282	72.08308	32.74462	10.98411
3	80	134	133_134	MZ	1	8	7	16	13	27	193.0363	224.0616	260.1747	463.1898	93.09534	142.9333	107.5948	898.898	219.5487	77.29395	131.598	281.8911	34.65865	26.88624	6.360342	13.89403	62.98602	1.067623	13.03034	1276.684	47.02054	36.83327	41.47648	114.46	87.57794	105.7095	24.91251	29.24107	39.5503	19.13067	151.1896	14.30103	10.582	40.92411	24.99303	12.95439	50.72591	35.26461	12.19467
3	81	253	252_253	DZ	1	62	92	124	94	188	198.9649	215.3505	271.6805	399.7479	284.3388	150.2478	98.56769	881.0449	221.8315	46.23896	137.9624	71.11187	33.97102	25.62534	25.31454	10.09154	64.06862	4.998205	10.22741	1631.348	57.6275	34.80458	24.01029	114.9282	97.42892	134.73	24.88751	29.59271	26.71018	19.89083	160.6748	15.36065	3.949783	44.5214	25.49597	13.18359	75.38181	32.59101	23.1384
3	82	251	250_251	MZ	2	61	44	122	93	186	209.2575	235.2367	279.4145	367.0772	162.8976	201.7277	118.3585	819.5975	212.5714	77.52748	138.0598	154.7289	32.34242	24.00301	26.53034	12.60938	60.88532	4.593154	13.86529	1612.614	33.5839	43.1846	20.57422	114.4772	87.81449	129.7884	22.5111	31.26287	70.47779	18.38363	158.1031	21.88032	18.81755	43.91545	23.97032	12.17161	63.4085	31.89455	19.48336
3	83	184	184_185	MZ	2	28	16	55	40	78	217.1998	219.1542	280.6412	399.1814	183.1336	151.5468	102.9232	774.3811	208.4777	66.09052	146.5961	170.4052	32.3069	23.55141	20.49097	13.59514	62.41639	4.242904	12.78251	1784.156	27.55241	34.31013	26.05569	114.7101	112.9242	131.1966	25.48623	29.4978	52.49018	18.73822	170.7376	21.08274	8.542481	36.65439	26.11147	12.31628	69.84309	31.73075	25.58789
3	84	241	240_241	MZ	1	56	39	112	84	168	205.3422	238.4312	284.9164	368.6132	247.0102	167.54	106.4811	811.863	205.8033	89.44962	147.0426	115.4356	32.22371	23.73926	25.7909	12.04794	62.22709	5.617561	11.54387	1712.612	70.70156	39.14147	26.69357	115.1203	93.50699	123.5652	30.87371	27.06464	43.39618	14.6556	160.3444	14.51402	18.93859	28.64452	27.48585	12.74226	69.18125	30.11898	18.83802
3	85	148	147_148	MZ	1	15	10	30	22	44	227.8384	218.5815	281.6607	375.7192	119.9597	156.7419	110.6827	773.8477	210.5417	127.8445	143.3872	151.241	31.84963	23.04115	20.23902	13.21448	63.61068	4.923425	15.34638	1750.2	38.43007	41.73804	30.62521	114.511	106.9714	129.3141	27.85721	27.49507	73.72408	17.91582	174.6077	14.62837	20.95061	40.04058	29.00516	12.8525	69.73621	32.73234	18.77308
3	86	119	119_120	MZ	1	1	1	1	1	1	217.6569	234.1506	283.9768	335.4173	220.4114	197.2146	118.8607	816.5475	208.3225	69.16551	138.319	217.6976	32.21009	23.07237	17.06204	14.12515	63.01664	5.009359	14.61861	1639.198	36.58509	42.88282	28.02444	114.7331	89.93358	119.2765	25.98205	30.78	73.26469	21.03392	172.3115	17.42589	22.18244	30.58829	27.54375	12.38488	65.75151	31.89089	21.78634
3	87	219	218_219	MZ	1	45	29	90	66	133	206.1353	223.4787	276.5073	404.5188	147.6887	145.0773	103.2757	863.2961	206.3075	76.73086	143.9304	91.19677	32.68718	24.62884	10.97088	14.44842	61.62877	4.797604	7.09243	1386.359	46.04702	36.26088	27.6672	115.1028	99.70306	135.4458	24.54676	29.22971	31.32251	9.853217	161.1125	17.33983	15.77601	34.93174	24.86444	13.07927	65.53521	33.07401	19.36325
3	88	250	250_251	MZ	1	61	44	121	92	183	208.1663	241.4309	276.24	407.5775	157.8803	152.3242	111.5138	825.3038	213.289	152.5419	137.2291	235.2105	32.75841	24.66619	1.705146	9.613112	63.10855	1.622784	12.96844	1446.53	39.35741	40.59796	37.4088	114.1507	75.02802	123.3634	24.75985	30.00495	53.41051	18.44224	163.3405	21.09135	5.453767	41.00007	23.80263	12.55171	64.05318	32.23035	16.1732
3	89	261	260_261	MZ	1	66	47	132	99	198	206.5934	244.9328	285.314	367.6953	168.4453	209.8161	121.0287	800.9044	210.1004	128.846	146.3481	155.1047	31.44312	23.1773	16.7726	11.35234	62.78068	5.496174	14.50805	1551.684	42.64027	40.58732	24.66593	114.917	83.68552	126.381	26.51915	30.03134	64.05786	18.00797	160.6277	14.11547	5.481298	44.20584	27.05106	12.67679	69.41245	34.28636	25.06457
3	90	246	246_247	MZ	1	59	42	117	89	177	217.6186	219.3159	284.9166	367.9386	184.492	215.7559	110.9056	824.1979	208.9035	136.8226	152.8205	180.9507	32.11203	23.06151	20.89274	11.51879	61.36184	2.5132	16.16205	1533.5	59.45498	42.03864	31.55909	114.3611	77.03906	132.7398	27.28293	29.49479	82.31635	10.31134	169.0336	16.88475	22.35196	41.64118	17.40677	11.97338	69.37005	32.3497	19.96064
3	91	248	248_249	MZ	1	60	43	119	91	181	210.2518	216.9144	276.6136	336.6514	244.0515	199.2659	106.3857	830.2163	209.0628	126.496	143.7674	170.4146	32.85093	23.6882	12.37824	13.99412	62.58063	4.323639	12.27339	1569.214	72.38078	36.7956	23.00641	114.5738	106.9594	121.7103	25.14578	29.0545	78.85567	21.14205	167.9963	19.06377	12.74299	45.19956	25.82648	12.61434	67.27888	33.19133	19.11508
3	92	292	291_292	MZ	1	76	55	152	110	220	215.0806	225.5163	274.4004	418.0916	197.9532	186.8545	115.0339	808.6486	214.4622	107.705	134.8688	188.6083	32.62677	23.62961	15.78624	7.273216	62.49278	3.639014	11.79815	1464.479	43.6906	39.73761	16.70711	114.7155	107.795	116.2676	25.35306	28.65026	75.2235	10.25084	167.6933	16.94081	16.94719	36.7045	23.34817	13.19226	58.8185	33.37699	11.48471
3	93	240	240_241	MZ	1	56	39	111	84	167	221.7471	224.4662	282.7216	416.7606	73.36144	194.323	110.0625	812.203	208.4353	42.17348	146.5253	218.7472	31.81704	23.20683	25.08286	7.750154	62.8837	3.749611	13.15041	1581.692	56.14631	42.72857	35.60588	114.6423	71.04117	126.3787	25.6369	29.43043	86.25086	12.39858	170.8062	18.71671	14.50994	41.64204	27.58563	11.56242	68.45986	33.79358	15.98151
3	94	196	196_197	MZ	2	34	21	67	50	98	207.8926	221.2427	277.6019	378.0385	267.8593	191.6994	103.9898	887.9394	204.7466	110.4695	143.6116	235.7336	33.07932	24.01878	11.84431	13.11453	61.82302	5.397983	11.82621	1480.015	72.53114	35.74796	36.98326	115.1081	95.29115	130.901	24.54908	29.85808	44.8624	22.43872	163.5955	18.02052	14.85854	49.60079	26.72748	13.4765	73.28721	32.67063	32.98182
3	95	151	151_152	DZ	1	17	67	33	24	47	191.2399	222.7608	271.4711	289.5877	192.1836	186.8045	98.26694	855.4542	209.9097	22.41519	132.7964	153.4032	32.99191	25.39866	33.47329	17.70592	62.6474	1.415172	7.713824	1395.05	74.86297	33.47371	29.93429	115.8274	51.22409	142.9132	20.85181	34.18033	57.64388	23.02105	154.2314	18.00175	2.280342	45.17391	26.19395	15.61365	78.56264	33.81251	12.61463
[truncated: 30 more columns]
