# Supplementary material for: Variance decomposition of protein profiles from antibody arrays using a longitudinal twin model
Source: Proteome Sci. 2011 Nov 17;9:73. doi: 10.1186/1477-5956-9-73 (PMC3247853; doi:10.1186/1477-5956-9-73)
Supplement: Additional file 4 — R script for variability analysis. The R script can be used to perform the variability analysis with the pre-processed data from Additional File 3. [file 1477-5956-9-73-S4.R]

##  R SCRIPT THAT CAN BE USED TO FIT THE LINEAR MIXED MODELS 1 AND 2 ON THE PRE-PROCESSED DATA TO OBTAIN ESTIMATES OF 
##  THE VARIANCE COMPONENTS

The data file contains the following variables:
plate: refers to plate (1, 2 or 3) on which sample was placed
position_on_plate: refers to the position (1, 2,...96) of a sample on a plate
twin_id: subject identifier
twin_pair_id: twin pair identifier
zygosity: Monozygotic (MZ) or Dizygotic (DZ) twin
visit: refers to first (coded 1) or second visit (coded 2) 
69 protein variables:  ttrHPA002550 - adamtsl4HPA006279

In addition the file also contains the variables h, n, env, cv and iv defined below.

## Defining the fixed effects
1. p:  plate {1, 2 or 3}.
2. well:  position on the plate {1,2, ..., 96}.

## Defining the random effects
1.  h: one such random variable per twin pair 
2.  m: one such random variable per monozygotic (MZ) twin pair and one such random variable per dizygotic (DZ) twin
3.  env (representing individual environment effect): one such random variable per twin
4.  cv (representing common visit effect):  one such random variable per (twin pair, visit) pair 
5.  iv (representing individual visit effect): one such random variable per (twin, visit) pair
6.  exp (residual variance - representing experimental variance)


## Reading in the pre-processed data
# Note that in order to read in data, the data file needs to be in the working directory.
# If the data file is not in the working directory then the full path needs to be specified.
 
PreprocessedDataR <- read.csv("1477-5956-9-73-s3.csv", sep=",")

Meta <- PreprocessedDataR[,1:11]
PreprocessedData <- PreprocessedDataR[,12:80]

attach(Meta)
attach(PreprocessedData)

p = as.factor(plate)
well = as.numeric(position_on_plate)
 
n_proteins <-  69


## To call the lme4 library
library(lme4)


## To compute the variance components of the data after pre-processing, removal of outliers and Boxcox transformation
# First models 1 and 2 below are fit for each protein and AIC values obtained (AIC
 values are presented in Table 1 of the paper)

#Model 1
formula1 <- y ~  -1 +  p + (1 | h) + (1 | m) + (1 | env)+ (1 | cv) + (1 | iv)   

#Model 2
formula2 <- y ~  -1 +  p + p:well + (1 | h) + (1 | m) + (1 | env)+ (1 | cv) + (1 | iv)     


#Based on the values of AIC obtained  model 1 had a better fit for proteins (1,2,4,5,6,7,8,10,19,20,21,22,23,24,25,26,31,36,38,39,40,47,48,52,55,56,58,60,63,64,65,66) 
#while model 2 had a better fit for proteins (3,9,11,12,13,14,15,16,17,18,27,28,29,30,32,33,34,35,37,41,42,43,44,45,46,49,50,51,53,54,57,59,61,62,67,68,69)

#Next we fit a mixed model on each protein to obtain the estimates of the variance components and store them in the vector lmer_obj_vec
# lmer_obj_vec  is a vector of length 69  


lmer_obj_vec<-NULL
 for(j in 1:n_proteins){
  y <- PreprocessedData[,j]  
  if(j%in%c(1,2,4,5,6,7,8,10,19,20,21,22,23,24,25,26,31,36,38,39,40,47,48,52,55,56,58,60,63,64,65,66))   lmer_totv <- lmer(formula1,REML=FALSE)
  if(j%in%c(3,9,11,12,13,14,15,16,17,18,27,28,29,30,32,33,34,35,37,41,42,43,44,45,46,49,50,51,53,54,57,59,61,62,67,68,69))  lmer_totv <- lmer(formula2,REML=FALSE)
    lmer_obj_vec<-c(lmer_obj_vec, list(lmer_totv))
    } 
	
	
	
### n_comps_in is the number of variance components estimated 
n_comps_in<-length(VarCorr(lmer_obj_vec[[1]]))+1

# For each model fitted, estimated variances estimates are extracted and stored in vector vc
vc<-NULL
for(j in 1:n_proteins){
    vc<-c(vc,list(VarCorr(lmer_obj_vec[[j]])))
}

# For each protein and variance component h, m, env, cv and iv, estimates of variances are subsequently stored in the matrix vac_mat_raw
# For each protein, the residual standard deviation is squared to get the residual variance and stored in the matrix vc_mat_raw

vc_mat_raw <- matrix(0,n_comps_in,n_proteins)
dimnames(vc_mat_raw)<-list(c(names(vc[[1]]),"exp"), 1:n_proteins)
for(j in 1:n_proteins){
    for(i in 1:(n_comps_in-1)){
            vc_mat_raw[i,j]<-as.vector(vc[[j]][[i]])
    }
    vc_mat_raw[n_comps_in,j]<-(attr(vc[[j]],"sc"))^2
}

    
### To obtain the matrix with variance components estimates for fam (h + m), env, cv, iv and eps.

   
n_comps<-n_comps_in-1
    vc_mat<-matrix(nrow=n_comps, ncol=n_proteins, byrow=T, data=c(vc_mat_raw["h",]+vc_mat_raw["m",],
          vc_mat_raw["env",],vc_mat_raw["cv",],vc_mat_raw["iv",],vc_mat_raw["exp",]))
    dimnames(vc_mat)<-list(c("fam","env","cv","iv","exp"),1:n_proteins)


## To compute the percentage of variance attributable to each of the variance components fam (h + m), env, cv, iv and eps, and 
## results stored in the matrix vc_mat_percent

vc_mat_percent<-matrix(0,n_comps,n_proteins)
for(j in 1:n_proteins) {
   for(i in 1:n_comps) {
      vc_mat_percent[i,j] = (vc_mat[i,j]*100) / (vc_mat[1,j]+ vc_mat[2,j]+ vc_mat[3,j]+vc_mat[4,j]+vc_mat[5,j])
    }
 }   
   dimnames(vc_mat_percent)<-list(c("fam","env","cv","iv","exp"),c(colnames(PreprocessedData))) 
 


###  To save variance components estimates in an excel file "VarianceComponentsEstimates.csv"
 
 write.csv(t(vc_mat_percent), file = "VarianceComponentsEstimates.csv") 
 
 
